# Supplementary material for: Free-energy simulations reveal molecular mechanism for functional switch of a DNA helicase
Source: eLife. 2018 Apr 17;7:e34186. doi: 10.7554/eLife.34186 (PMC5973834; doi:10.7554/eLife.34186)
Supplement: Supplementary file 1. [file elife-34186-supp1.pdb]

Tilted-state structure for the UvrD-DNA complex 
ATOM      1  N   MET P   1      31.318  -6.596  78.886  0.00  0.00      PROA  
ATOM      2  HT1 MET P   1      31.248  -6.854  77.881  0.00  0.00      PROA  
ATOM      3  HT2 MET P   1      30.340  -6.702  79.225  0.00  0.00      PROA  
ATOM      4  HT3 MET P   1      31.811  -7.341  79.418  0.00  0.00      PROA  
ATOM      5  CA  MET P   1      31.785  -5.225  79.032  0.00  0.00      PROA  
ATOM      6  HA  MET P   1      32.764  -5.334  79.475  0.00  0.00      PROA  
ATOM      7  CB  MET P   1      32.030  -4.465  77.740  0.00  0.00      PROA  
ATOM      8  HB1 MET P   1      32.756  -3.629  77.831  0.00  0.00      PROA  
ATOM      9  HB2 MET P   1      32.457  -5.147  76.974  0.00  0.00      PROA  
ATOM     10  CG  MET P   1      30.770  -3.737  77.141  0.00  0.00      PROA  
ATOM     11  HG1 MET P   1      30.472  -3.105  78.004  0.00  0.00      PROA  
ATOM     12  HG2 MET P   1      31.050  -3.069  76.298  0.00  0.00      PROA  
ATOM     13  SD  MET P   1      29.363  -4.767  76.589  0.00  0.00      PROA  
ATOM     14  CE  MET P   1      30.260  -5.290  75.152  0.00  0.00      PROA  
ATOM     15  HE1 MET P   1      29.753  -6.021  74.486  0.00  0.00      PROA  
ATOM     16  HE2 MET P   1      30.678  -4.427  74.591  0.00  0.00      PROA  
ATOM     17  HE3 MET P   1      31.172  -5.811  75.513  0.00  0.00      PROA  
ATOM     18  C   MET P   1      31.010  -4.450  80.102  0.00  0.00      PROA  
ATOM     19  O   MET P   1      29.946  -4.862  80.533  0.00  0.00      PROA  
ATOM     20  N   ASP P   2      31.467  -3.292  80.608  0.00  0.00      PROA  
ATOM     21  HN  ASP P   2      32.311  -2.909  80.241  0.00  0.00      PROA  
ATOM     22  CA  ASP P   2      30.873  -2.617  81.773  0.00  0.00      PROA  
ATOM     23  HA  ASP P   2      30.969  -3.185  82.687  0.00  0.00      PROA  
ATOM     24  CB  ASP P   2      31.550  -1.271  82.079  0.00  0.00      PROA  
ATOM     25  HB1 ASP P   2      31.610  -0.597  81.198  0.00  0.00      PROA  
ATOM     26  HB2 ASP P   2      31.197  -0.670  82.944  0.00  0.00      PROA  
ATOM     27  CG  ASP P   2      32.912  -1.601  82.625  0.00  0.00      PROA  
ATOM     28  OD1 ASP P   2      33.957  -0.941  82.253  0.00  0.00      PROA  
ATOM     29  OD2 ASP P   2      33.039  -2.476  83.493  0.00  0.00      PROA  
ATOM     30  C   ASP P   2      29.367  -2.278  81.732  0.00  0.00      PROA  
ATOM     31  O   ASP P   2      28.776  -2.157  80.652  0.00  0.00      PROA  
ATOM     32  N   VAL P   3      28.660  -2.065  82.853  0.00  0.00      PROA  
ATOM     33  HN  VAL P   3      29.027  -2.102  83.780  0.00  0.00      PROA  
ATOM     34  CA  VAL P   3      27.251  -1.742  82.839  0.00  0.00      PROA  
ATOM     35  HA  VAL P   3      26.834  -2.470  82.159  0.00  0.00      PROA  
ATOM     36  CB  VAL P   3      26.666  -1.865  84.284  0.00  0.00      PROA  
ATOM     37  HB  VAL P   3      27.281  -1.412  85.090  0.00  0.00      PROA  
ATOM     38  CG1 VAL P   3      25.252  -1.422  84.336  0.00  0.00      PROA  
ATOM     39 HG11 VAL P   3      25.110  -0.360  84.042  0.00  0.00      PROA  
ATOM     40 HG12 VAL P   3      24.563  -1.980  83.668  0.00  0.00      PROA  
ATOM     41 HG13 VAL P   3      24.751  -1.625  85.307  0.00  0.00      PROA  
ATOM     42  CG2 VAL P   3      26.752  -3.354  84.622  0.00  0.00      PROA  
ATOM     43 HG21 VAL P   3      26.065  -3.915  83.953  0.00  0.00      PROA  
ATOM     44 HG22 VAL P   3      27.784  -3.735  84.467  0.00  0.00      PROA  
ATOM     45 HG23 VAL P   3      26.564  -3.531  85.703  0.00  0.00      PROA  
ATOM     46  C   VAL P   3      26.891  -0.384  82.210  0.00  0.00      PROA  
ATOM     47  O   VAL P   3      27.400   0.591  82.594  0.00  0.00      PROA  
ATOM     48  N   SER P   4      25.955  -0.357  81.229  0.00  0.00      PROA  
ATOM     49  HN  SER P   4      25.440  -1.176  80.989  0.00  0.00      PROA  
ATOM     50  CA  SER P   4      25.475   0.942  80.739  0.00  0.00      PROA  
ATOM     51  HA  SER P   4      26.186   1.741  80.890  0.00  0.00      PROA  
ATOM     52  CB  SER P   4      25.369   0.996  79.229  0.00  0.00      PROA  
ATOM     53  HB1 SER P   4      26.154   0.348  78.784  0.00  0.00      PROA  
ATOM     54  HB2 SER P   4      24.487   0.563  78.709  0.00  0.00      PROA  
ATOM     55  OG  SER P   4      25.568   2.357  78.807  0.00  0.00      PROA  
ATOM     56  HG1 SER P   4      26.433   2.745  78.953  0.00  0.00      PROA  
ATOM     57  C   SER P   4      24.046   1.183  81.217  0.00  0.00      PROA  
ATOM     58  O   SER P   4      23.214   0.300  81.361  0.00  0.00      PROA  
ATOM     59  N   TYR P   5      23.770   2.455  81.537  0.00  0.00      PROA  
ATOM     60  HN  TYR P   5      24.443   3.144  81.278  0.00  0.00      PROA  
ATOM     61  CA  TYR P   5      22.590   2.885  82.194  0.00  0.00      PROA  
ATOM     62  HA  TYR P   5      21.930   2.054  82.397  0.00  0.00      PROA  
ATOM     63  CB  TYR P   5      22.881   3.551  83.627  0.00  0.00      PROA  
ATOM     64  HB1 TYR P   5      23.341   4.543  83.429  0.00  0.00      PROA  
ATOM     65  HB2 TYR P   5      21.938   3.674  84.203  0.00  0.00      PROA  
ATOM     66  CG  TYR P   5      23.809   2.837  84.654  0.00  0.00      PROA  
ATOM     67  CD1 TYR P   5      25.175   2.765  84.446  0.00  0.00      PROA  
ATOM     68  HD1 TYR P   5      25.615   3.193  83.558  0.00  0.00      PROA  
ATOM     69  CE1 TYR P   5      26.036   2.059  85.298  0.00  0.00      PROA  
ATOM     70  HE1 TYR P   5      27.056   1.874  84.995  0.00  0.00      PROA  
ATOM     71  CZ  TYR P   5      25.526   1.510  86.480  0.00  0.00      PROA  
ATOM     72  OH  TYR P   5      26.295   0.689  87.341  0.00  0.00      PROA  
ATOM     73  HH  TYR P   5      27.039   0.509  86.762  0.00  0.00      PROA  
ATOM     74  CD2 TYR P   5      23.319   2.376  85.940  0.00  0.00      PROA  
ATOM     75  HD2 TYR P   5      22.278   2.507  86.195  0.00  0.00      PROA  
ATOM     76  CE2 TYR P   5      24.154   1.687  86.836  0.00  0.00      PROA  
ATOM     77  HE2 TYR P   5      23.760   1.183  87.706  0.00  0.00      PROA  
ATOM     78  C   TYR P   5      21.819   3.820  81.302  0.00  0.00      PROA  
ATOM     79  O   TYR P   5      20.995   4.530  81.781  0.00  0.00      PROA  
ATOM     80  N   LEU P   6      22.154   3.851  79.979  0.00  0.00      PROA  
ATOM     81  HN  LEU P   6      22.864   3.218  79.681  0.00  0.00      PROA  
ATOM     82  CA  LEU P   6      21.548   4.793  78.992  0.00  0.00      PROA  
ATOM     83  HA  LEU P   6      21.645   5.774  79.432  0.00  0.00      PROA  
ATOM     84  CB  LEU P   6      22.272   4.829  77.609  0.00  0.00      PROA  
ATOM     85  HB1 LEU P   6      22.309   3.785  77.230  0.00  0.00      PROA  
ATOM     86  HB2 LEU P   6      21.859   5.341  76.714  0.00  0.00      PROA  
ATOM     87  CG  LEU P   6      23.767   5.418  77.715  0.00  0.00      PROA  
ATOM     88  HG  LEU P   6      24.192   4.917  78.610  0.00  0.00      PROA  
ATOM     89  CD1 LEU P   6      24.533   5.075  76.405  0.00  0.00      PROA  
ATOM     90 HD11 LEU P   6      25.577   5.455  76.399  0.00  0.00      PROA  
ATOM     91 HD12 LEU P   6      24.482   3.968  76.324  0.00  0.00      PROA  
ATOM     92 HD13 LEU P   6      24.020   5.448  75.492  0.00  0.00      PROA  
ATOM     93  CD2 LEU P   6      23.678   6.858  78.111  0.00  0.00      PROA  
ATOM     94 HD21 LEU P   6      22.971   7.422  77.465  0.00  0.00      PROA  
ATOM     95 HD22 LEU P   6      23.193   6.922  79.109  0.00  0.00      PROA  
ATOM     96 HD23 LEU P   6      24.670   7.358  78.078  0.00  0.00      PROA  
ATOM     97  C   LEU P   6      20.043   4.599  78.801  0.00  0.00      PROA  
ATOM     98  O   LEU P   6      19.233   5.529  78.957  0.00  0.00      PROA  
ATOM     99  N   LEU P   7      19.601   3.264  78.750  0.00  0.00      PROA  
ATOM    100  HN  LEU P   7      20.292   2.547  78.699  0.00  0.00      PROA  
ATOM    101  CA  LEU P   7      18.142   2.948  78.736  0.00  0.00      PROA  
ATOM    102  HA  LEU P   7      17.719   3.776  78.185  0.00  0.00      PROA  
ATOM    103  CB  LEU P   7      17.934   1.491  78.250  0.00  0.00      PROA  
ATOM    104  HB1 LEU P   7      18.489   0.663  78.740  0.00  0.00      PROA  
ATOM    105  HB2 LEU P   7      16.879   1.172  78.384  0.00  0.00      PROA  
ATOM    106  CG  LEU P   7      18.343   1.427  76.801  0.00  0.00      PROA  
ATOM    107  HG  LEU P   7      19.445   1.496  76.678  0.00  0.00      PROA  
ATOM    108  CD1 LEU P   7      18.098   0.010  76.262  0.00  0.00      PROA  
ATOM    109 HD11 LEU P   7      18.498  -0.146  75.237  0.00  0.00      PROA  
ATOM    110 HD12 LEU P   7      18.634  -0.783  76.827  0.00  0.00      PROA  
ATOM    111 HD13 LEU P   7      17.016  -0.194  76.410  0.00  0.00      PROA  
ATOM    112  CD2 LEU P   7      17.738   2.550  75.985  0.00  0.00      PROA  
ATOM    113 HD21 LEU P   7      17.619   2.197  74.938  0.00  0.00      PROA  
ATOM    114 HD22 LEU P   7      16.685   2.660  76.319  0.00  0.00      PROA  
ATOM    115 HD23 LEU P   7      18.247   3.532  75.878  0.00  0.00      PROA  
ATOM    116  C   LEU P   7      17.581   2.926  80.135  0.00  0.00      PROA  
ATOM    117  O   LEU P   7      16.403   2.613  80.407  0.00  0.00      PROA  
ATOM    118  N   ASP P   8      18.286   3.337  81.187  0.00  0.00      PROA  
ATOM    119  HN  ASP P   8      19.098   3.872  80.966  0.00  0.00      PROA  
ATOM    120  CA  ASP P   8      17.831   3.434  82.553  0.00  0.00      PROA  
ATOM    121  HA  ASP P   8      17.258   2.544  82.763  0.00  0.00      PROA  
ATOM    122  CB  ASP P   8      18.909   3.692  83.640  0.00  0.00      PROA  
ATOM    123  HB1 ASP P   8      19.743   2.960  83.592  0.00  0.00      PROA  
ATOM    124  HB2 ASP P   8      19.226   4.756  83.691  0.00  0.00      PROA  
ATOM    125  CG  ASP P   8      18.314   3.477  85.123  0.00  0.00      PROA  
ATOM    126  OD1 ASP P   8      18.594   4.285  86.021  0.00  0.00      PROA  
ATOM    127  OD2 ASP P   8      17.552   2.546  85.352  0.00  0.00      PROA  
ATOM    128  C   ASP P   8      16.878   4.620  82.576  0.00  0.00      PROA  
ATOM    129  O   ASP P   8      17.206   5.724  82.235  0.00  0.00      PROA  
ATOM    130  N   SER P   9      15.557   4.478  82.888  0.00  0.00      PROA  
ATOM    131  HN  SER P   9      15.160   3.564  82.881  0.00  0.00      PROA  
ATOM    132  CA  SER P   9      14.591   5.508  83.222  0.00  0.00      PROA  
ATOM    133  HA  SER P   9      13.806   5.015  83.775  0.00  0.00      PROA  
ATOM    134  CB  SER P   9      15.145   6.607  84.193  0.00  0.00      PROA  
ATOM    135  HB1 SER P   9      15.498   6.039  85.080  0.00  0.00      PROA  
ATOM    136  HB2 SER P   9      16.012   7.149  83.758  0.00  0.00      PROA  
ATOM    137  OG  SER P   9      14.269   7.638  84.617  0.00  0.00      PROA  
ATOM    138  HG1 SER P   9      14.095   8.149  83.824  0.00  0.00      PROA  
ATOM    139  C   SER P   9      13.863   6.041  82.011  0.00  0.00      PROA  
ATOM    140  O   SER P   9      13.027   6.950  82.101  0.00  0.00      PROA  
ATOM    141  N   LEU P  10      14.047   5.351  80.887  0.00  0.00      PROA  
ATOM    142  HN  LEU P  10      14.817   4.719  80.920  0.00  0.00      PROA  
ATOM    143  CA  LEU P  10      13.267   5.592  79.735  0.00  0.00      PROA  
ATOM    144  HA  LEU P  10      12.802   6.564  79.812  0.00  0.00      PROA  
ATOM    145  CB  LEU P  10      14.139   5.587  78.373  0.00  0.00      PROA  
ATOM    146  HB1 LEU P  10      14.602   4.584  78.487  0.00  0.00      PROA  
ATOM    147  HB2 LEU P  10      13.495   5.754  77.484  0.00  0.00      PROA  
ATOM    148  CG  LEU P  10      15.223   6.652  78.166  0.00  0.00      PROA  
ATOM    149  HG  LEU P  10      15.870   6.625  79.069  0.00  0.00      PROA  
ATOM    150  CD1 LEU P  10      16.025   6.100  76.968  0.00  0.00      PROA  
ATOM    151 HD11 LEU P  10      15.396   6.140  76.053  0.00  0.00      PROA  
ATOM    152 HD12 LEU P  10      16.958   6.671  76.774  0.00  0.00      PROA  
ATOM    153 HD13 LEU P  10      16.367   5.059  77.149  0.00  0.00      PROA  
ATOM    154  CD2 LEU P  10      14.664   8.044  77.984  0.00  0.00      PROA  
ATOM    155 HD21 LEU P  10      13.981   8.078  77.108  0.00  0.00      PROA  
ATOM    156 HD22 LEU P  10      14.033   8.284  78.866  0.00  0.00      PROA  
ATOM    157 HD23 LEU P  10      15.471   8.797  77.856  0.00  0.00      PROA  
ATOM    158  C   LEU P  10      12.170   4.551  79.619  0.00  0.00      PROA  
ATOM    159  O   LEU P  10      12.436   3.433  80.049  0.00  0.00      PROA  
ATOM    160  N   ASN P  11      10.988   4.849  78.967  0.00  0.00      PROA  
ATOM    161  HN  ASN P  11      11.008   5.774  78.594  0.00  0.00      PROA  
ATOM    162  CA  ASN P  11       9.845   4.037  78.734  0.00  0.00      PROA  
ATOM    163  HA  ASN P  11       9.981   3.367  79.570  0.00  0.00      PROA  
ATOM    164  CB  ASN P  11       8.533   4.874  78.642  0.00  0.00      PROA  
ATOM    165  HB1 ASN P  11       8.570   5.564  77.772  0.00  0.00      PROA  
ATOM    166  HB2 ASN P  11       7.729   4.107  78.617  0.00  0.00      PROA  
ATOM    167  CG  ASN P  11       8.347   5.721  79.885  0.00  0.00      PROA  
ATOM    168  OD1 ASN P  11       7.603   5.419  80.810  0.00  0.00      PROA  
ATOM    169  ND2 ASN P  11       9.046   6.882  79.848  0.00  0.00      PROA  
ATOM    170 HD21 ASN P  11       9.085   7.355  80.728  0.00  0.00      PROA  
ATOM    171 HD22 ASN P  11       9.404   7.255  78.991  0.00  0.00      PROA  
ATOM    172  C   ASN P  11      10.118   3.201  77.492  0.00  0.00      PROA  
ATOM    173  O   ASN P  11      11.177   3.255  76.870  0.00  0.00      PROA  
ATOM    174  N   ASP P  12       9.221   2.300  77.173  0.00  0.00      PROA  
ATOM    175  HN  ASP P  12       8.336   2.231  77.627  0.00  0.00      PROA  
ATOM    176  CA  ASP P  12       9.454   1.261  76.193  0.00  0.00      PROA  
ATOM    177  HA  ASP P  12      10.317   0.717  76.550  0.00  0.00      PROA  
ATOM    178  CB  ASP P  12       8.114   0.409  75.938  0.00  0.00      PROA  
ATOM    179  HB1 ASP P  12       7.281   1.103  75.697  0.00  0.00      PROA  
ATOM    180  HB2 ASP P  12       8.253  -0.361  75.149  0.00  0.00      PROA  
ATOM    181  CG  ASP P  12       7.506  -0.102  77.239  0.00  0.00      PROA  
ATOM    182  OD1 ASP P  12       6.870  -1.197  77.095  0.00  0.00      PROA  
ATOM    183  OD2 ASP P  12       7.582   0.478  78.351  0.00  0.00      PROA  
ATOM    184  C   ASP P  12       9.825   1.621  74.717  0.00  0.00      PROA  
ATOM    185  O   ASP P  12      10.765   1.104  74.132  0.00  0.00      PROA  
ATOM    186  N   LYS P  13       9.174   2.594  74.007  0.00  0.00      PROA  
ATOM    187  HN  LYS P  13       8.521   3.127  74.539  0.00  0.00      PROA  
ATOM    188  CA  LYS P  13       9.566   2.998  72.628  0.00  0.00      PROA  
ATOM    189  HA  LYS P  13      10.075   2.118  72.266  0.00  0.00      PROA  
ATOM    190  CB  LYS P  13       8.366   3.470  71.779  0.00  0.00      PROA  
ATOM    191  HB1 LYS P  13       7.935   4.374  72.260  0.00  0.00      PROA  
ATOM    192  HB2 LYS P  13       8.764   3.679  70.763  0.00  0.00      PROA  
ATOM    193  CG  LYS P  13       7.380   2.339  71.654  0.00  0.00      PROA  
ATOM    194  HG1 LYS P  13       6.803   2.169  72.588  0.00  0.00      PROA  
ATOM    195  HG2 LYS P  13       6.672   2.637  70.851  0.00  0.00      PROA  
ATOM    196  CD  LYS P  13       8.054   1.065  71.168  0.00  0.00      PROA  
ATOM    197  HD1 LYS P  13       8.719   1.421  70.352  0.00  0.00      PROA  
ATOM    198  HD2 LYS P  13       8.690   0.541  71.913  0.00  0.00      PROA  
ATOM    199  CE  LYS P  13       7.007   0.015  70.654  0.00  0.00      PROA  
ATOM    200  HE1 LYS P  13       6.348  -0.247  71.509  0.00  0.00      PROA  
ATOM    201  HE2 LYS P  13       6.461   0.475  69.803  0.00  0.00      PROA  
ATOM    202  NZ  LYS P  13       7.771  -1.113  70.262  0.00  0.00      PROA  
ATOM    203  HZ1 LYS P  13       8.039  -1.662  71.104  0.00  0.00      PROA  
ATOM    204  HZ2 LYS P  13       7.167  -1.716  69.668  0.00  0.00      PROA  
ATOM    205  HZ3 LYS P  13       8.654  -0.981  69.728  0.00  0.00      PROA  
ATOM    206  C   LYS P  13      10.699   4.018  72.637  0.00  0.00      PROA  
ATOM    207  O   LYS P  13      11.501   4.115  71.680  0.00  0.00      PROA  
ATOM    208  N   GLN P  14      10.830   4.769  73.719  0.00  0.00      PROA  
ATOM    209  HN  GLN P  14      10.107   4.799  74.404  0.00  0.00      PROA  
ATOM    210  CA  GLN P  14      12.010   5.534  73.939  0.00  0.00      PROA  
ATOM    211  HA  GLN P  14      12.241   6.140  73.076  0.00  0.00      PROA  
ATOM    212  CB  GLN P  14      11.976   6.469  75.182  0.00  0.00      PROA  
ATOM    213  HB1 GLN P  14      11.880   5.747  76.020  0.00  0.00      PROA  
ATOM    214  HB2 GLN P  14      12.997   6.901  75.252  0.00  0.00      PROA  
ATOM    215  CG  GLN P  14      10.874   7.528  75.163  0.00  0.00      PROA  
ATOM    216  HG1 GLN P  14      11.148   8.111  74.258  0.00  0.00      PROA  
ATOM    217  HG2 GLN P  14       9.919   6.978  75.023  0.00  0.00      PROA  
ATOM    218  CD  GLN P  14      10.824   8.241  76.456  0.00  0.00      PROA  
ATOM    219  OE1 GLN P  14      10.823   7.679  77.568  0.00  0.00      PROA  
ATOM    220  NE2 GLN P  14      10.838   9.601  76.341  0.00  0.00      PROA  
ATOM    221 HE21 GLN P  14      10.821  10.112  77.201  0.00  0.00      PROA  
ATOM    222 HE22 GLN P  14      10.621  10.091  75.496  0.00  0.00      PROA  
ATOM    223  C   GLN P  14      13.261   4.674  74.034  0.00  0.00      PROA  
ATOM    224  O   GLN P  14      14.285   4.982  73.427  0.00  0.00      PROA  
ATOM    225  N   ARG P  15      13.157   3.464  74.613  0.00  0.00      PROA  
ATOM    226  HN  ARG P  15      12.346   3.043  75.011  0.00  0.00      PROA  
ATOM    227  CA  ARG P  15      14.303   2.557  74.599  0.00  0.00      PROA  
ATOM    228  HA  ARG P  15      15.150   3.044  75.058  0.00  0.00      PROA  
ATOM    229  CB  ARG P  15      13.986   1.408  75.507  0.00  0.00      PROA  
ATOM    230  HB1 ARG P  15      12.897   1.219  75.399  0.00  0.00      PROA  
ATOM    231  HB2 ARG P  15      14.528   0.493  75.185  0.00  0.00      PROA  
ATOM    232  CG  ARG P  15      14.098   1.591  77.044  0.00  0.00      PROA  
ATOM    233  HG1 ARG P  15      15.130   1.444  77.428  0.00  0.00      PROA  
ATOM    234  HG2 ARG P  15      13.591   2.529  77.356  0.00  0.00      PROA  
ATOM    235  CD  ARG P  15      13.246   0.566  77.774  0.00  0.00      PROA  
ATOM    236  HD1 ARG P  15      13.326   0.705  78.873  0.00  0.00      PROA  
ATOM    237  HD2 ARG P  15      12.156   0.620  77.562  0.00  0.00      PROA  
ATOM    238  NE  ARG P  15      13.790  -0.762  77.231  0.00  0.00      PROA  
ATOM    239  HE  ARG P  15      13.660  -1.046  76.281  0.00  0.00      PROA  
ATOM    240  CZ  ARG P  15      14.865  -1.253  77.741  0.00  0.00      PROA  
ATOM    241  NH1 ARG P  15      15.341  -0.959  78.961  0.00  0.00      PROA  
ATOM    242 HH11 ARG P  15      16.263  -1.249  79.219  0.00  0.00      PROA  
ATOM    243 HH12 ARG P  15      14.919  -0.273  79.552  0.00  0.00      PROA  
ATOM    244  NH2 ARG P  15      15.518  -2.087  76.933  0.00  0.00      PROA  
ATOM    245 HH21 ARG P  15      16.275  -2.635  77.290  0.00  0.00      PROA  
ATOM    246 HH22 ARG P  15      15.213  -2.123  75.982  0.00  0.00      PROA  
ATOM    247  C   ARG P  15      14.869   2.022  73.290  0.00  0.00      PROA  
ATOM    248  O   ARG P  15      16.002   2.258  72.913  0.00  0.00      PROA  
ATOM    249  N   GLU P  16      13.933   1.581  72.500  0.00  0.00      PROA  
ATOM    250  HN  GLU P  16      12.991   1.563  72.824  0.00  0.00      PROA  
ATOM    251  CA  GLU P  16      14.043   1.319  71.051  0.00  0.00      PROA  
ATOM    252  HA  GLU P  16      14.719   0.504  70.838  0.00  0.00      PROA  
ATOM    253  CB  GLU P  16      12.731   0.686  70.368  0.00  0.00      PROA  
ATOM    254  HB1 GLU P  16      11.891   1.375  70.602  0.00  0.00      PROA  
ATOM    255  HB2 GLU P  16      12.631   0.736  69.263  0.00  0.00      PROA  
ATOM    256  CG  GLU P  16      12.403  -0.798  70.625  0.00  0.00      PROA  
ATOM    257  HG1 GLU P  16      13.270  -1.456  70.403  0.00  0.00      PROA  
ATOM    258  HG2 GLU P  16      12.231  -0.774  71.722  0.00  0.00      PROA  
ATOM    259  CD  GLU P  16      11.251  -1.315  69.748  0.00  0.00      PROA  
ATOM    260  OE1 GLU P  16      11.284  -2.526  69.486  0.00  0.00      PROA  
ATOM    261  OE2 GLU P  16      10.289  -0.538  69.459  0.00  0.00      PROA  
ATOM    262  C   GLU P  16      14.602   2.382  70.148  0.00  0.00      PROA  
ATOM    263  O   GLU P  16      15.236   2.019  69.142  0.00  0.00      PROA  
ATOM    264  N   ALA P  17      14.448   3.657  70.453  0.00  0.00      PROA  
ATOM    265  HN  ALA P  17      13.801   3.897  71.172  0.00  0.00      PROA  
ATOM    266  CA  ALA P  17      14.937   4.728  69.608  0.00  0.00      PROA  
ATOM    267  HA  ALA P  17      14.972   4.320  68.609  0.00  0.00      PROA  
ATOM    268  CB  ALA P  17      13.917   5.872  69.752  0.00  0.00      PROA  
ATOM    269  HB1 ALA P  17      14.295   6.696  69.110  0.00  0.00      PROA  
ATOM    270  HB2 ALA P  17      12.911   5.534  69.422  0.00  0.00      PROA  
ATOM    271  HB3 ALA P  17      13.855   6.202  70.811  0.00  0.00      PROA  
ATOM    272  C   ALA P  17      16.329   5.120  69.994  0.00  0.00      PROA  
ATOM    273  O   ALA P  17      17.043   5.523  69.077  0.00  0.00      PROA  
ATOM    274  N   VAL P  18      16.641   4.965  71.264  0.00  0.00      PROA  
ATOM    275  HN  VAL P  18      15.980   4.613  71.922  0.00  0.00      PROA  
ATOM    276  CA  VAL P  18      18.046   5.072  71.685  0.00  0.00      PROA  
ATOM    277  HA  VAL P  18      18.537   5.941  71.271  0.00  0.00      PROA  
ATOM    278  CB  VAL P  18      18.129   5.091  73.184  0.00  0.00      PROA  
ATOM    279  HB  VAL P  18      17.413   4.385  73.656  0.00  0.00      PROA  
ATOM    280  CG1 VAL P  18      19.557   4.868  73.773  0.00  0.00      PROA  
ATOM    281 HG11 VAL P  18      19.536   5.090  74.861  0.00  0.00      PROA  
ATOM    282 HG12 VAL P  18      19.759   3.796  73.557  0.00  0.00      PROA  
ATOM    283 HG13 VAL P  18      20.281   5.574  73.313  0.00  0.00      PROA  
ATOM    284  CG2 VAL P  18      17.629   6.561  73.631  0.00  0.00      PROA  
ATOM    285 HG21 VAL P  18      16.583   6.682  73.276  0.00  0.00      PROA  
ATOM    286 HG22 VAL P  18      17.754   6.754  74.718  0.00  0.00      PROA  
ATOM    287 HG23 VAL P  18      18.217   7.362  73.133  0.00  0.00      PROA  
ATOM    288  C   VAL P  18      18.873   3.894  71.117  0.00  0.00      PROA  
ATOM    289  O   VAL P  18      19.988   4.042  70.617  0.00  0.00      PROA  
ATOM    290  N   ALA P  19      18.339   2.679  71.205  0.00  0.00      PROA  
ATOM    291  HN  ALA P  19      17.557   2.505  71.799  0.00  0.00      PROA  
ATOM    292  CA  ALA P  19      19.023   1.497  70.816  0.00  0.00      PROA  
ATOM    293  HA  ALA P  19      20.080   1.715  70.787  0.00  0.00      PROA  
ATOM    294  CB  ALA P  19      18.753   0.457  71.950  0.00  0.00      PROA  
ATOM    295  HB1 ALA P  19      17.657   0.278  71.993  0.00  0.00      PROA  
ATOM    296  HB2 ALA P  19      19.342  -0.474  71.808  0.00  0.00      PROA  
ATOM    297  HB3 ALA P  19      19.115   0.849  72.925  0.00  0.00      PROA  
ATOM    298  C   ALA P  19      18.745   0.932  69.482  0.00  0.00      PROA  
ATOM    299  O   ALA P  19      18.887  -0.273  69.183  0.00  0.00      PROA  
ATOM    300  N   ALA P  20      18.322   1.840  68.601  0.00  0.00      PROA  
ATOM    301  HN  ALA P  20      18.088   2.737  68.967  0.00  0.00      PROA  
ATOM    302  CA  ALA P  20      18.030   1.621  67.219  0.00  0.00      PROA  
ATOM    303  HA  ALA P  20      17.091   1.087  67.213  0.00  0.00      PROA  
ATOM    304  CB  ALA P  20      17.772   3.047  66.630  0.00  0.00      PROA  
ATOM    305  HB1 ALA P  20      17.643   2.989  65.528  0.00  0.00      PROA  
ATOM    306  HB2 ALA P  20      16.836   3.456  67.066  0.00  0.00      PROA  
ATOM    307  HB3 ALA P  20      18.659   3.676  66.861  0.00  0.00      PROA  
ATOM    308  C   ALA P  20      19.184   0.954  66.341  0.00  0.00      PROA  
ATOM    309  O   ALA P  20      20.384   1.258  66.644  0.00  0.00      PROA  
ATOM    310  N   PRO P  21      18.968   0.086  65.357  0.00  0.00      PROA  
ATOM    311  CD  PRO P  21      17.602  -0.107  64.824  0.00  0.00      PROA  
ATOM    312  HD1 PRO P  21      17.192   0.902  64.606  0.00  0.00      PROA  
ATOM    313  HD2 PRO P  21      17.084  -0.730  65.584  0.00  0.00      PROA  
ATOM    314  CA  PRO P  21      19.933  -0.524  64.491  0.00  0.00      PROA  
ATOM    315  HA  PRO P  21      20.449  -1.178  65.178  0.00  0.00      PROA  
ATOM    316  CB  PRO P  21      19.186  -1.406  63.494  0.00  0.00      PROA  
ATOM    317  HB1 PRO P  21      18.935  -2.415  63.886  0.00  0.00      PROA  
ATOM    318  HB2 PRO P  21      19.705  -1.549  62.522  0.00  0.00      PROA  
ATOM    319  CG  PRO P  21      17.849  -0.767  63.456  0.00  0.00      PROA  
ATOM    320  HG1 PRO P  21      17.048  -1.504  63.230  0.00  0.00      PROA  
ATOM    321  HG2 PRO P  21      17.971  -0.040  62.625  0.00  0.00      PROA  
ATOM    322  C   PRO P  21      20.916   0.415  63.794  0.00  0.00      PROA  
ATOM    323  O   PRO P  21      20.857   1.629  63.918  0.00  0.00      PROA  
ATOM    324  N   ARG P  22      21.848  -0.070  63.037  0.00  0.00      PROA  
ATOM    325  HN  ARG P  22      22.021  -1.051  63.010  0.00  0.00      PROA  
ATOM    326  CA  ARG P  22      22.731   0.712  62.202  0.00  0.00      PROA  
ATOM    327  HA  ARG P  22      22.981   1.607  62.753  0.00  0.00      PROA  
ATOM    328  CB  ARG P  22      24.144   0.054  62.013  0.00  0.00      PROA  
ATOM    329  HB1 ARG P  22      23.935  -0.826  61.366  0.00  0.00      PROA  
ATOM    330  HB2 ARG P  22      24.875   0.665  61.442  0.00  0.00      PROA  
ATOM    331  CG  ARG P  22      24.857  -0.296  63.342  0.00  0.00      PROA  
ATOM    332  HG1 ARG P  22      24.738   0.497  64.111  0.00  0.00      PROA  
ATOM    333  HG2 ARG P  22      24.337  -1.163  63.804  0.00  0.00      PROA  
ATOM    334  CD  ARG P  22      26.368  -0.398  63.174  0.00  0.00      PROA  
ATOM    335  HD1 ARG P  22      26.719  -1.237  62.535  0.00  0.00      PROA  
ATOM    336  HD2 ARG P  22      26.723   0.454  62.555  0.00  0.00      PROA  
ATOM    337  NE  ARG P  22      27.045  -0.395  64.522  0.00  0.00      PROA  
ATOM    338  HE  ARG P  22      26.568  -0.289  65.394  0.00  0.00      PROA  
ATOM    339  CZ  ARG P  22      28.350  -0.636  64.643  0.00  0.00      PROA  
ATOM    340  NH1 ARG P  22      29.211  -0.670  63.647  0.00  0.00      PROA  
ATOM    341 HH11 ARG P  22      30.191  -0.738  63.834  0.00  0.00      PROA  
ATOM    342 HH12 ARG P  22      28.886  -0.518  62.714  0.00  0.00      PROA  
ATOM    343  NH2 ARG P  22      28.797  -0.849  65.831  0.00  0.00      PROA  
ATOM    344 HH21 ARG P  22      29.733  -1.188  65.918  0.00  0.00      PROA  
ATOM    345 HH22 ARG P  22      28.106  -0.853  66.553  0.00  0.00      PROA  
ATOM    346  C   ARG P  22      22.084   1.002  60.865  0.00  0.00      PROA  
ATOM    347  O   ARG P  22      22.566   0.629  59.778  0.00  0.00      PROA  
ATOM    348  N   SER P  23      20.921   1.688  60.910  0.00  0.00      PROA  
ATOM    349  HN  SER P  23      20.428   1.850  61.761  0.00  0.00      PROA  
ATOM    350  CA  SER P  23      20.076   2.030  59.807  0.00  0.00      PROA  
ATOM    351  HA  SER P  23      20.623   2.059  58.876  0.00  0.00      PROA  
ATOM    352  CB  SER P  23      18.882   0.961  59.803  0.00  0.00      PROA  
ATOM    353  HB1 SER P  23      19.335  -0.051  59.888  0.00  0.00      PROA  
ATOM    354  HB2 SER P  23      18.266   1.083  60.719  0.00  0.00      PROA  
ATOM    355  OG  SER P  23      18.047   1.073  58.682  0.00  0.00      PROA  
ATOM    356  HG1 SER P  23      17.171   0.749  58.903  0.00  0.00      PROA  
ATOM    357  C   SER P  23      19.488   3.379  60.080  0.00  0.00      PROA  
ATOM    358  O   SER P  23      19.561   3.808  61.223  0.00  0.00      PROA  
ATOM    359  N   ASN P  24      18.987   4.059  59.074  0.00  0.00      PROA  
ATOM    360  HN  ASN P  24      19.151   3.693  58.162  0.00  0.00      PROA  
ATOM    361  CA  ASN P  24      18.182   5.195  59.193  0.00  0.00      PROA  
ATOM    362  HA  ASN P  24      18.777   5.987  59.625  0.00  0.00      PROA  
ATOM    363  CB  ASN P  24      17.642   5.786  57.867  0.00  0.00      PROA  
ATOM    364  HB1 ASN P  24      17.135   5.034  57.225  0.00  0.00      PROA  
ATOM    365  HB2 ASN P  24      16.930   6.630  57.989  0.00  0.00      PROA  
ATOM    366  CG  ASN P  24      18.846   6.305  57.131  0.00  0.00      PROA  
ATOM    367  OD1 ASN P  24      19.394   7.348  57.562  0.00  0.00      PROA  
ATOM    368  ND2 ASN P  24      19.380   5.627  56.054  0.00  0.00      PROA  
ATOM    369 HD21 ASN P  24      20.235   5.988  55.681  0.00  0.00      PROA  
ATOM    370 HD22 ASN P  24      19.015   4.730  55.806  0.00  0.00      PROA  
ATOM    371  C   ASN P  24      16.966   5.052  60.144  0.00  0.00      PROA  
ATOM    372  O   ASN P  24      16.353   3.966  60.179  0.00  0.00      PROA  
ATOM    373  N   LEU P  25      16.580   6.119  60.849  0.00  0.00      PROA  
ATOM    374  HN  LEU P  25      16.999   7.014  60.719  0.00  0.00      PROA  
ATOM    375  CA  LEU P  25      15.556   6.055  61.863  0.00  0.00      PROA  
ATOM    376  HA  LEU P  25      15.025   5.144  61.627  0.00  0.00      PROA  
ATOM    377  CB  LEU P  25      16.277   6.080  63.250  0.00  0.00      PROA  
ATOM    378  HB1 LEU P  25      16.831   5.125  63.374  0.00  0.00      PROA  
ATOM    379  HB2 LEU P  25      17.019   6.896  63.120  0.00  0.00      PROA  
ATOM    380  CG  LEU P  25      15.388   6.438  64.458  0.00  0.00      PROA  
ATOM    381  HG  LEU P  25      14.984   7.469  64.364  0.00  0.00      PROA  
ATOM    382  CD1 LEU P  25      14.272   5.386  64.705  0.00  0.00      PROA  
ATOM    383 HD11 LEU P  25      14.647   4.340  64.693  0.00  0.00      PROA  
ATOM    384 HD12 LEU P  25      13.736   5.540  65.666  0.00  0.00      PROA  
ATOM    385 HD13 LEU P  25      13.445   5.564  63.985  0.00  0.00      PROA  
ATOM    386  CD2 LEU P  25      16.323   6.218  65.633  0.00  0.00      PROA  
ATOM    387 HD21 LEU P  25      15.833   6.474  66.597  0.00  0.00      PROA  
ATOM    388 HD22 LEU P  25      16.555   5.133  65.574  0.00  0.00      PROA  
ATOM    389 HD23 LEU P  25      17.260   6.812  65.567  0.00  0.00      PROA  
ATOM    390  C   LEU P  25      14.605   7.218  61.627  0.00  0.00      PROA  
ATOM    391  O   LEU P  25      15.030   8.319  61.645  0.00  0.00      PROA  
ATOM    392  N   LEU P  26      13.296   6.932  61.484  0.00  0.00      PROA  
ATOM    393  HN  LEU P  26      12.918   6.016  61.594  0.00  0.00      PROA  
ATOM    394  CA  LEU P  26      12.263   7.916  61.511  0.00  0.00      PROA  
ATOM    395  HA  LEU P  26      12.631   8.909  61.298  0.00  0.00      PROA  
ATOM    396  CB  LEU P  26      11.216   7.508  60.375  0.00  0.00      PROA  
ATOM    397  HB1 LEU P  26      11.860   7.758  59.505  0.00  0.00      PROA  
ATOM    398  HB2 LEU P  26      11.057   6.410  60.434  0.00  0.00      PROA  
ATOM    399  CG  LEU P  26       9.893   8.254  60.445  0.00  0.00      PROA  
ATOM    400  HG  LEU P  26       9.113   7.886  61.145  0.00  0.00      PROA  
ATOM    401  CD1 LEU P  26      10.041   9.815  60.568  0.00  0.00      PROA  
ATOM    402 HD11 LEU P  26       9.082  10.339  60.371  0.00  0.00      PROA  
ATOM    403 HD12 LEU P  26      10.359  10.183  61.566  0.00  0.00      PROA  
ATOM    404 HD13 LEU P  26      10.762  10.190  59.810  0.00  0.00      PROA  
ATOM    405  CD2 LEU P  26       9.141   8.017  59.098  0.00  0.00      PROA  
ATOM    406 HD21 LEU P  26       8.177   8.569  59.078  0.00  0.00      PROA  
ATOM    407 HD22 LEU P  26       9.704   8.423  58.230  0.00  0.00      PROA  
ATOM    408 HD23 LEU P  26       8.962   6.938  58.906  0.00  0.00      PROA  
ATOM    409  C   LEU P  26      11.603   7.801  62.920  0.00  0.00      PROA  
ATOM    410  O   LEU P  26      11.106   6.702  63.201  0.00  0.00      PROA  
ATOM    411  N   VAL P  27      11.487   8.912  63.721  0.00  0.00      PROA  
ATOM    412  HN  VAL P  27      12.110   9.659  63.504  0.00  0.00      PROA  
ATOM    413  CA  VAL P  27      10.642   8.892  64.903  0.00  0.00      PROA  
ATOM    414  HA  VAL P  27      10.320   7.883  65.112  0.00  0.00      PROA  
ATOM    415  CB  VAL P  27      11.495   9.315  66.147  0.00  0.00      PROA  
ATOM    416  HB  VAL P  27      12.073  10.185  65.768  0.00  0.00      PROA  
ATOM    417  CG1 VAL P  27      10.680   9.602  67.383  0.00  0.00      PROA  
ATOM    418 HG11 VAL P  27       9.842   8.883  67.507  0.00  0.00      PROA  
ATOM    419 HG12 VAL P  27      11.248   9.372  68.310  0.00  0.00      PROA  
ATOM    420 HG13 VAL P  27      10.169  10.589  67.394  0.00  0.00      PROA  
ATOM    421  CG2 VAL P  27      12.506   8.192  66.424  0.00  0.00      PROA  
ATOM    422 HG21 VAL P  27      13.069   7.880  65.519  0.00  0.00      PROA  
ATOM    423 HG22 VAL P  27      13.180   8.449  67.270  0.00  0.00      PROA  
ATOM    424 HG23 VAL P  27      11.889   7.431  66.947  0.00  0.00      PROA  
ATOM    425  C   VAL P  27       9.524   9.872  64.785  0.00  0.00      PROA  
ATOM    426  O   VAL P  27       9.557  11.070  64.840  0.00  0.00      PROA  
ATOM    427  N   LEU P  28       8.283   9.285  64.620  0.00  0.00      PROA  
ATOM    428  HN  LEU P  28       8.261   8.300  64.771  0.00  0.00      PROA  
ATOM    429  CA  LEU P  28       7.181  10.195  64.814  0.00  0.00      PROA  
ATOM    430  HA  LEU P  28       7.266  11.114  64.252  0.00  0.00      PROA  
ATOM    431  CB  LEU P  28       5.783   9.549  64.462  0.00  0.00      PROA  
ATOM    432  HB1 LEU P  28       5.760   8.588  65.018  0.00  0.00      PROA  
ATOM    433  HB2 LEU P  28       4.985  10.276  64.723  0.00  0.00      PROA  
ATOM    434  CG  LEU P  28       5.686   9.155  62.921  0.00  0.00      PROA  
ATOM    435  HG  LEU P  28       6.544   8.485  62.697  0.00  0.00      PROA  
ATOM    436  CD1 LEU P  28       4.383   8.494  62.560  0.00  0.00      PROA  
ATOM    437 HD11 LEU P  28       4.289   7.444  62.909  0.00  0.00      PROA  
ATOM    438 HD12 LEU P  28       3.552   9.138  62.920  0.00  0.00      PROA  
ATOM    439 HD13 LEU P  28       4.321   8.412  61.454  0.00  0.00      PROA  
ATOM    440  CD2 LEU P  28       5.850  10.423  62.051  0.00  0.00      PROA  
ATOM    441 HD21 LEU P  28       5.511  10.301  61.000  0.00  0.00      PROA  
ATOM    442 HD22 LEU P  28       5.161  11.212  62.421  0.00  0.00      PROA  
ATOM    443 HD23 LEU P  28       6.906  10.766  62.005  0.00  0.00      PROA  
ATOM    444  C   LEU P  28       7.007  10.612  66.294  0.00  0.00      PROA  
ATOM    445  O   LEU P  28       6.669   9.760  67.131  0.00  0.00      PROA  
ATOM    446  N   ALA P  29       7.182  11.955  66.660  0.00  0.00      PROA  
ATOM    447  HN  ALA P  29       7.457  12.597  65.947  0.00  0.00      PROA  
ATOM    448  CA  ALA P  29       7.185  12.276  68.043  0.00  0.00      PROA  
ATOM    449  HA  ALA P  29       6.952  11.478  68.732  0.00  0.00      PROA  
ATOM    450  CB  ALA P  29       8.583  12.625  68.504  0.00  0.00      PROA  
ATOM    451  HB1 ALA P  29       9.157  11.681  68.625  0.00  0.00      PROA  
ATOM    452  HB2 ALA P  29       9.088  13.312  67.792  0.00  0.00      PROA  
ATOM    453  HB3 ALA P  29       8.559  13.165  69.474  0.00  0.00      PROA  
ATOM    454  C   ALA P  29       6.405  13.524  68.400  0.00  0.00      PROA  
ATOM    455  O   ALA P  29       6.845  14.618  68.140  0.00  0.00      PROA  
ATOM    456  N   GLY P  30       5.219  13.226  69.040  0.00  0.00      PROA  
ATOM    457  HN  GLY P  30       5.030  12.282  69.300  0.00  0.00      PROA  
ATOM    458  CA  GLY P  30       4.296  14.334  69.471  0.00  0.00      PROA  
ATOM    459  HA1 GLY P  30       3.256  14.065  69.578  0.00  0.00      PROA  
ATOM    460  HA2 GLY P  30       4.331  14.991  68.615  0.00  0.00      PROA  
ATOM    461  C   GLY P  30       4.725  15.189  70.620  0.00  0.00      PROA  
ATOM    462  O   GLY P  30       5.784  15.025  71.122  0.00  0.00      PROA  
ATOM    463  N   ALA P  31       3.870  16.224  70.931  0.00  0.00      PROA  
ATOM    464  HN  ALA P  31       3.000  16.262  70.444  0.00  0.00      PROA  
ATOM    465  CA  ALA P  31       4.220  17.169  72.068  0.00  0.00      PROA  
ATOM    466  HA  ALA P  31       5.136  17.594  71.682  0.00  0.00      PROA  
ATOM    467  CB  ALA P  31       3.193  18.288  72.107  0.00  0.00      PROA  
ATOM    468  HB1 ALA P  31       3.333  19.018  72.933  0.00  0.00      PROA  
ATOM    469  HB2 ALA P  31       3.092  18.939  71.212  0.00  0.00      PROA  
ATOM    470  HB3 ALA P  31       2.212  17.799  72.288  0.00  0.00      PROA  
ATOM    471  C   ALA P  31       4.393  16.542  73.442  0.00  0.00      PROA  
ATOM    472  O   ALA P  31       3.568  15.659  73.869  0.00  0.00      PROA  
ATOM    473  N   GLY P  32       5.493  17.032  74.100  0.00  0.00      PROA  
ATOM    474  HN  GLY P  32       6.029  17.779  73.714  0.00  0.00      PROA  
ATOM    475  CA  GLY P  32       5.869  16.575  75.445  0.00  0.00      PROA  
ATOM    476  HA1 GLY P  32       5.107  16.780  76.183  0.00  0.00      PROA  
ATOM    477  HA2 GLY P  32       6.761  17.167  75.589  0.00  0.00      PROA  
ATOM    478  C   GLY P  32       6.147  15.152  75.499  0.00  0.00      PROA  
ATOM    479  O   GLY P  32       5.853  14.477  76.509  0.00  0.00      PROA  
ATOM    480  N   SER P  33       6.759  14.639  74.392  0.00  0.00      PROA  
ATOM    481  HN  SER P  33       6.861  15.187  73.565  0.00  0.00      PROA  
ATOM    482  CA  SER P  33       7.089  13.226  74.249  0.00  0.00      PROA  
ATOM    483  HA  SER P  33       6.401  12.665  74.865  0.00  0.00      PROA  
ATOM    484  CB  SER P  33       6.869  12.630  72.841  0.00  0.00      PROA  
ATOM    485  HB1 SER P  33       7.143  11.553  72.846  0.00  0.00      PROA  
ATOM    486  HB2 SER P  33       5.800  12.777  72.578  0.00  0.00      PROA  
ATOM    487  OG  SER P  33       7.721  13.294  71.921  0.00  0.00      PROA  
ATOM    488  HG1 SER P  33       7.233  14.069  71.633  0.00  0.00      PROA  
ATOM    489  C   SER P  33       8.534  12.820  74.636  0.00  0.00      PROA  
ATOM    490  O   SER P  33       8.862  11.633  74.496  0.00  0.00      PROA  
ATOM    491  N   GLY P  34       9.338  13.727  75.294  0.00  0.00      PROA  
ATOM    492  HN  GLY P  34       8.984  14.654  75.396  0.00  0.00      PROA  
ATOM    493  CA  GLY P  34      10.615  13.450  75.955  0.00  0.00      PROA  
ATOM    494  HA1 GLY P  34      10.496  12.510  76.474  0.00  0.00      PROA  
ATOM    495  HA2 GLY P  34      10.712  14.322  76.584  0.00  0.00      PROA  
ATOM    496  C   GLY P  34      11.810  13.316  75.054  0.00  0.00      PROA  
ATOM    497  O   GLY P  34      12.774  12.633  75.386  0.00  0.00      PROA  
ATOM    498  N   LYS P  35      11.812  13.985  73.906  0.00  0.00      PROA  
ATOM    499  HN  LYS P  35      11.044  14.600  73.746  0.00  0.00      PROA  
ATOM    500  CA  LYS P  35      12.689  13.680  72.801  0.00  0.00      PROA  
ATOM    501  HA  LYS P  35      12.695  12.609  72.669  0.00  0.00      PROA  
ATOM    502  CB  LYS P  35      12.144  14.405  71.467  0.00  0.00      PROA  
ATOM    503  HB1 LYS P  35      12.770  14.165  70.581  0.00  0.00      PROA  
ATOM    504  HB2 LYS P  35      11.131  14.016  71.230  0.00  0.00      PROA  
ATOM    505  CG  LYS P  35      11.927  15.958  71.677  0.00  0.00      PROA  
ATOM    506  HG1 LYS P  35      11.388  16.095  72.639  0.00  0.00      PROA  
ATOM    507  HG2 LYS P  35      12.940  16.410  71.747  0.00  0.00      PROA  
ATOM    508  CD  LYS P  35      11.076  16.489  70.571  0.00  0.00      PROA  
ATOM    509  HD1 LYS P  35      11.419  16.350  69.523  0.00  0.00      PROA  
ATOM    510  HD2 LYS P  35      10.014  16.164  70.609  0.00  0.00      PROA  
ATOM    511  CE  LYS P  35      11.136  18.004  70.693  0.00  0.00      PROA  
ATOM    512  HE1 LYS P  35      10.283  18.503  70.186  0.00  0.00      PROA  
ATOM    513  HE2 LYS P  35      11.258  18.234  71.773  0.00  0.00      PROA  
ATOM    514  NZ  LYS P  35      12.360  18.616  69.992  0.00  0.00      PROA  
ATOM    515  HZ1 LYS P  35      12.034  19.441  69.449  0.00  0.00      PROA  
ATOM    516  HZ2 LYS P  35      13.089  18.994  70.630  0.00  0.00      PROA  
ATOM    517  HZ3 LYS P  35      12.821  18.075  69.232  0.00  0.00      PROA  
ATOM    518  C   LYS P  35      14.201  14.059  72.908  0.00  0.00      PROA  
ATOM    519  O   LYS P  35      15.204  13.428  72.505  0.00  0.00      PROA  
ATOM    520  N   THR P  36      14.390  15.131  73.728  0.00  0.00      PROA  
ATOM    521  HN  THR P  36      13.617  15.656  74.075  0.00  0.00      PROA  
ATOM    522  CA  THR P  36      15.809  15.601  74.007  0.00  0.00      PROA  
ATOM    523  HA  THR P  36      16.319  15.612  73.055  0.00  0.00      PROA  
ATOM    524  CB  THR P  36      15.846  16.908  74.829  0.00  0.00      PROA  
ATOM    525  HB  THR P  36      15.580  16.778  75.900  0.00  0.00      PROA  
ATOM    526  OG1 THR P  36      14.780  17.737  74.279  0.00  0.00      PROA  
ATOM    527  HG1 THR P  36      15.205  18.106  73.501  0.00  0.00      PROA  
ATOM    528  CG2 THR P  36      17.200  17.616  74.829  0.00  0.00      PROA  
ATOM    529 HG21 THR P  36      17.060  18.627  75.267  0.00  0.00      PROA  
ATOM    530 HG22 THR P  36      17.913  17.018  75.435  0.00  0.00      PROA  
ATOM    531 HG23 THR P  36      17.458  17.793  73.763  0.00  0.00      PROA  
ATOM    532  C   THR P  36      16.703  14.562  74.776  0.00  0.00      PROA  
ATOM    533  O   THR P  36      17.874  14.336  74.460  0.00  0.00      PROA  
ATOM    534  N   ARG P  37      16.118  13.879  75.793  0.00  0.00      PROA  
ATOM    535  HN  ARG P  37      15.153  13.992  76.014  0.00  0.00      PROA  
ATOM    536  CA  ARG P  37      16.865  12.904  76.455  0.00  0.00      PROA  
ATOM    537  HA  ARG P  37      17.758  13.359  76.857  0.00  0.00      PROA  
ATOM    538  CB  ARG P  37      16.200  12.306  77.773  0.00  0.00      PROA  
ATOM    539  HB1 ARG P  37      15.229  11.908  77.410  0.00  0.00      PROA  
ATOM    540  HB2 ARG P  37      16.638  11.385  78.213  0.00  0.00      PROA  
ATOM    541  CG  ARG P  37      16.140  13.237  78.944  0.00  0.00      PROA  
ATOM    542  HG1 ARG P  37      17.177  13.432  79.292  0.00  0.00      PROA  
ATOM    543  HG2 ARG P  37      15.832  14.195  78.473  0.00  0.00      PROA  
ATOM    544  CD  ARG P  37      15.129  12.821  79.985  0.00  0.00      PROA  
ATOM    545  HD1 ARG P  37      14.108  12.706  79.562  0.00  0.00      PROA  
ATOM    546  HD2 ARG P  37      15.407  11.822  80.384  0.00  0.00      PROA  
ATOM    547  NE  ARG P  37      14.982  13.884  81.003  0.00  0.00      PROA  
ATOM    548  HE  ARG P  37      14.098  14.348  80.940  0.00  0.00      PROA  
ATOM    549  CZ  ARG P  37      15.747  14.174  82.048  0.00  0.00      PROA  
ATOM    550  NH1 ARG P  37      16.891  13.548  82.273  0.00  0.00      PROA  
ATOM    551 HH11 ARG P  37      17.190  13.670  83.219  0.00  0.00      PROA  
ATOM    552 HH12 ARG P  37      17.204  12.725  81.799  0.00  0.00      PROA  
ATOM    553  NH2 ARG P  37      15.276  15.025  82.885  0.00  0.00      PROA  
ATOM    554 HH21 ARG P  37      15.611  15.048  83.827  0.00  0.00      PROA  
ATOM    555 HH22 ARG P  37      14.408  15.501  82.747  0.00  0.00      PROA  
ATOM    556  C   ARG P  37      17.278  11.726  75.549  0.00  0.00      PROA  
ATOM    557  O   ARG P  37      18.387  11.210  75.576  0.00  0.00      PROA  
ATOM    558  N   VAL P  38      16.434  11.349  74.637  0.00  0.00      PROA  
ATOM    559  HN  VAL P  38      15.505  11.697  74.736  0.00  0.00      PROA  
ATOM    560  CA  VAL P  38      16.558  10.248  73.572  0.00  0.00      PROA  
ATOM    561  HA  VAL P  38      16.819   9.301  74.020  0.00  0.00      PROA  
ATOM    562  CB  VAL P  38      15.199  10.105  72.841  0.00  0.00      PROA  
ATOM    563  HB  VAL P  38      14.972  11.059  72.319  0.00  0.00      PROA  
ATOM    564  CG1 VAL P  38      15.168   8.952  71.780  0.00  0.00      PROA  
ATOM    565 HG11 VAL P  38      15.918   8.974  70.961  0.00  0.00      PROA  
ATOM    566 HG12 VAL P  38      15.331   7.938  72.202  0.00  0.00      PROA  
ATOM    567 HG13 VAL P  38      14.185   8.891  71.265  0.00  0.00      PROA  
ATOM    568  CG2 VAL P  38      14.172   9.752  73.969  0.00  0.00      PROA  
ATOM    569 HG21 VAL P  38      14.052  10.548  74.735  0.00  0.00      PROA  
ATOM    570 HG22 VAL P  38      13.124   9.683  73.608  0.00  0.00      PROA  
ATOM    571 HG23 VAL P  38      14.503   8.797  74.430  0.00  0.00      PROA  
ATOM    572  C   VAL P  38      17.615  10.610  72.561  0.00  0.00      PROA  
ATOM    573  O   VAL P  38      18.394   9.804  72.129  0.00  0.00      PROA  
ATOM    574  N   LEU P  39      17.597  11.857  72.041  0.00  0.00      PROA  
ATOM    575  HN  LEU P  39      16.787  12.369  72.315  0.00  0.00      PROA  
ATOM    576  CA  LEU P  39      18.624  12.452  71.132  0.00  0.00      PROA  
ATOM    577  HA  LEU P  39      18.716  11.797  70.278  0.00  0.00      PROA  
ATOM    578  CB  LEU P  39      18.286  13.895  70.850  0.00  0.00      PROA  
ATOM    579  HB1 LEU P  39      18.023  14.441  71.782  0.00  0.00      PROA  
ATOM    580  HB2 LEU P  39      19.141  14.255  70.238  0.00  0.00      PROA  
ATOM    581  CG  LEU P  39      17.071  14.051  69.904  0.00  0.00      PROA  
ATOM    582  HG  LEU P  39      16.211  13.462  70.287  0.00  0.00      PROA  
ATOM    583  CD1 LEU P  39      16.514  15.508  69.862  0.00  0.00      PROA  
ATOM    584 HD11 LEU P  39      17.373  16.149  69.568  0.00  0.00      PROA  
ATOM    585 HD12 LEU P  39      15.755  15.534  69.052  0.00  0.00      PROA  
ATOM    586 HD13 LEU P  39      16.181  15.857  70.863  0.00  0.00      PROA  
ATOM    587  CD2 LEU P  39      17.301  13.608  68.475  0.00  0.00      PROA  
ATOM    588 HD21 LEU P  39      17.884  12.663  68.515  0.00  0.00      PROA  
ATOM    589 HD22 LEU P  39      16.414  13.485  67.818  0.00  0.00      PROA  
ATOM    590 HD23 LEU P  39      17.949  14.338  67.944  0.00  0.00      PROA  
ATOM    591  C   LEU P  39      19.959  12.359  71.770  0.00  0.00      PROA  
ATOM    592  O   LEU P  39      20.973  11.922  71.198  0.00  0.00      PROA  
ATOM    593  N   VAL P  40      20.019  12.778  73.072  0.00  0.00      PROA  
ATOM    594  HN  VAL P  40      19.175  13.150  73.450  0.00  0.00      PROA  
ATOM    595  CA  VAL P  40      21.219  12.881  73.916  0.00  0.00      PROA  
ATOM    596  HA  VAL P  40      21.955  13.381  73.303  0.00  0.00      PROA  
ATOM    597  CB  VAL P  40      21.039  13.796  75.118  0.00  0.00      PROA  
ATOM    598  HB  VAL P  40      20.188  13.423  75.728  0.00  0.00      PROA  
ATOM    599  CG1 VAL P  40      22.349  13.750  76.055  0.00  0.00      PROA  
ATOM    600 HG11 VAL P  40      23.189  14.280  75.557  0.00  0.00      PROA  
ATOM    601 HG12 VAL P  40      22.203  14.364  76.969  0.00  0.00      PROA  
ATOM    602 HG13 VAL P  40      22.565  12.685  76.288  0.00  0.00      PROA  
ATOM    603  CG2 VAL P  40      20.747  15.209  74.597  0.00  0.00      PROA  
ATOM    604 HG21 VAL P  40      19.931  15.199  73.843  0.00  0.00      PROA  
ATOM    605 HG22 VAL P  40      20.391  15.878  75.409  0.00  0.00      PROA  
ATOM    606 HG23 VAL P  40      21.680  15.701  74.247  0.00  0.00      PROA  
ATOM    607  C   VAL P  40      21.840  11.519  74.264  0.00  0.00      PROA  
ATOM    608  O   VAL P  40      23.063  11.356  74.128  0.00  0.00      PROA  
ATOM    609  N   HSD P  41      20.996  10.517  74.644  0.00  0.00      PROA  
ATOM    610  HN  HSD P  41      20.025  10.708  74.522  0.00  0.00      PROA  
ATOM    611  CA  HSD P  41      21.363   9.189  75.077  0.00  0.00      PROA  
ATOM    612  HA  HSD P  41      22.249   9.264  75.690  0.00  0.00      PROA  
ATOM    613  CB  HSD P  41      20.267   8.522  75.966  0.00  0.00      PROA  
ATOM    614  HB1 HSD P  41      19.276   8.405  75.477  0.00  0.00      PROA  
ATOM    615  HB2 HSD P  41      20.710   7.524  76.171  0.00  0.00      PROA  
ATOM    616  ND1 HSD P  41      19.412   8.574  78.254  0.00  0.00      PROA  
ATOM    617  HD1 HSD P  41      19.192   7.607  78.383  0.00  0.00      PROA  
ATOM    618  CG  HSD P  41      19.969   9.249  77.196  0.00  0.00      PROA  
ATOM    619  CE1 HSD P  41      19.275   9.438  79.269  0.00  0.00      PROA  
ATOM    620  HE1 HSD P  41      18.913   9.033  80.214  0.00  0.00      PROA  
ATOM    621  NE2 HSD P  41      19.750  10.652  78.985  0.00  0.00      PROA  
ATOM    622  CD2 HSD P  41      20.125  10.521  77.628  0.00  0.00      PROA  
ATOM    623  HD2 HSD P  41      20.550  11.393  77.148  0.00  0.00      PROA  
ATOM    624  C   HSD P  41      21.765   8.333  73.829  0.00  0.00      PROA  
ATOM    625  O   HSD P  41      22.705   7.534  73.801  0.00  0.00      PROA  
ATOM    626  N   ARG P  42      21.079   8.685  72.734  0.00  0.00      PROA  
ATOM    627  HN  ARG P  42      20.191   9.136  72.689  0.00  0.00      PROA  
ATOM    628  CA  ARG P  42      21.543   8.225  71.451  0.00  0.00      PROA  
ATOM    629  HA  ARG P  42      21.659   7.151  71.461  0.00  0.00      PROA  
ATOM    630  CB  ARG P  42      20.522   8.436  70.324  0.00  0.00      PROA  
ATOM    631  HB1 ARG P  42      19.560   7.980  70.641  0.00  0.00      PROA  
ATOM    632  HB2 ARG P  42      20.228   9.507  70.309  0.00  0.00      PROA  
ATOM    633  CG  ARG P  42      20.897   7.900  68.891  0.00  0.00      PROA  
ATOM    634  HG1 ARG P  42      20.056   8.166  68.216  0.00  0.00      PROA  
ATOM    635  HG2 ARG P  42      21.893   8.302  68.606  0.00  0.00      PROA  
ATOM    636  CD  ARG P  42      21.003   6.343  68.957  0.00  0.00      PROA  
ATOM    637  HD1 ARG P  42      21.735   5.996  69.717  0.00  0.00      PROA  
ATOM    638  HD2 ARG P  42      20.056   5.946  69.382  0.00  0.00      PROA  
ATOM    639  NE  ARG P  42      21.331   5.848  67.602  0.00  0.00      PROA  
ATOM    640  HE  ARG P  42      21.289   6.482  66.830  0.00  0.00      PROA  
ATOM    641  CZ  ARG P  42      21.259   4.576  67.280  0.00  0.00      PROA  
ATOM    642  NH1 ARG P  42      20.927   3.614  68.074  0.00  0.00      PROA  
ATOM    643 HH11 ARG P  42      21.134   2.681  67.780  0.00  0.00      PROA  
ATOM    644 HH12 ARG P  42      20.679   3.795  69.026  0.00  0.00      PROA  
ATOM    645  NH2 ARG P  42      21.327   4.204  66.014  0.00  0.00      PROA  
ATOM    646 HH21 ARG P  42      21.512   3.222  65.993  0.00  0.00      PROA  
ATOM    647 HH22 ARG P  42      21.905   4.797  65.453  0.00  0.00      PROA  
ATOM    648  C   ARG P  42      22.954   8.736  71.021  0.00  0.00      PROA  
ATOM    649  O   ARG P  42      23.921   7.980  70.723  0.00  0.00      PROA  
ATOM    650  N   ILE P  43      23.325  10.064  71.200  0.00  0.00      PROA  
ATOM    651  HN  ILE P  43      22.591  10.714  71.381  0.00  0.00      PROA  
ATOM    652  CA  ILE P  43      24.687  10.544  70.979  0.00  0.00      PROA  
ATOM    653  HA  ILE P  43      25.159  10.423  70.015  0.00  0.00      PROA  
ATOM    654  CB  ILE P  43      24.726  12.092  71.247  0.00  0.00      PROA  
ATOM    655  HB  ILE P  43      24.253  12.347  72.219  0.00  0.00      PROA  
ATOM    656  CG2 ILE P  43      26.232  12.552  71.298  0.00  0.00      PROA  
ATOM    657 HG21 ILE P  43      26.713  12.178  70.369  0.00  0.00      PROA  
ATOM    658 HG22 ILE P  43      26.219  13.661  71.238  0.00  0.00      PROA  
ATOM    659 HG23 ILE P  43      26.690  12.061  72.183  0.00  0.00      PROA  
ATOM    660  CG1 ILE P  43      23.969  12.752  70.062  0.00  0.00      PROA  
ATOM    661 HG11 ILE P  43      24.664  12.595  69.210  0.00  0.00      PROA  
ATOM    662 HG12 ILE P  43      23.045  12.196  69.796  0.00  0.00      PROA  
ATOM    663  CD  ILE P  43      23.611  14.247  70.265  0.00  0.00      PROA  
ATOM    664  HD1 ILE P  43      23.128  14.378  71.257  0.00  0.00      PROA  
ATOM    665  HD2 ILE P  43      24.552  14.836  70.306  0.00  0.00      PROA  
ATOM    666  HD3 ILE P  43      23.028  14.671  69.420  0.00  0.00      PROA  
ATOM    667  C   ILE P  43      25.774   9.729  71.797  0.00  0.00      PROA  
ATOM    668  O   ILE P  43      26.871   9.387  71.364  0.00  0.00      PROA  
ATOM    669  N   ALA P  44      25.441   9.434  73.108  0.00  0.00      PROA  
ATOM    670  HN  ALA P  44      24.594   9.846  73.436  0.00  0.00      PROA  
ATOM    671  CA  ALA P  44      26.145   8.649  74.096  0.00  0.00      PROA  
ATOM    672  HA  ALA P  44      27.166   8.969  74.237  0.00  0.00      PROA  
ATOM    673  CB  ALA P  44      25.403   8.606  75.452  0.00  0.00      PROA  
ATOM    674  HB1 ALA P  44      26.004   8.134  76.258  0.00  0.00      PROA  
ATOM    675  HB2 ALA P  44      25.349   9.674  75.753  0.00  0.00      PROA  
ATOM    676  HB3 ALA P  44      24.386   8.171  75.345  0.00  0.00      PROA  
ATOM    677  C   ALA P  44      26.229   7.169  73.600  0.00  0.00      PROA  
ATOM    678  O   ALA P  44      27.276   6.521  73.830  0.00  0.00      PROA  
ATOM    679  N   TRP P  45      25.091   6.675  73.018  0.00  0.00      PROA  
ATOM    680  HN  TRP P  45      24.263   7.219  73.132  0.00  0.00      PROA  
ATOM    681  CA  TRP P  45      24.956   5.371  72.406  0.00  0.00      PROA  
ATOM    682  HA  TRP P  45      25.355   4.592  73.038  0.00  0.00      PROA  
ATOM    683  CB  TRP P  45      23.451   5.060  72.076  0.00  0.00      PROA  
ATOM    684  HB1 TRP P  45      22.945   5.392  73.008  0.00  0.00      PROA  
ATOM    685  HB2 TRP P  45      23.170   5.632  71.166  0.00  0.00      PROA  
ATOM    686  CG  TRP P  45      23.196   3.624  71.694  0.00  0.00      PROA  
ATOM    687  CD1 TRP P  45      23.210   3.056  70.481  0.00  0.00      PROA  
ATOM    688  HD1 TRP P  45      23.509   3.542  69.564  0.00  0.00      PROA  
ATOM    689  NE1 TRP P  45      22.814   1.719  70.631  0.00  0.00      PROA  
ATOM    690  HE1 TRP P  45      22.790   1.094  69.881  0.00  0.00      PROA  
ATOM    691  CE2 TRP P  45      22.612   1.427  71.952  0.00  0.00      PROA  
ATOM    692  CD2 TRP P  45      22.909   2.576  72.650  0.00  0.00      PROA  
ATOM    693  CE3 TRP P  45      22.782   2.556  74.077  0.00  0.00      PROA  
ATOM    694  HE3 TRP P  45      22.980   3.426  74.685  0.00  0.00      PROA  
ATOM    695  CZ3 TRP P  45      22.499   1.332  74.670  0.00  0.00      PROA  
ATOM    696  HZ3 TRP P  45      22.672   1.326  75.736  0.00  0.00      PROA  
ATOM    697  CZ2 TRP P  45      22.123   0.284  72.498  0.00  0.00      PROA  
ATOM    698  HZ2 TRP P  45      21.842  -0.592  71.932  0.00  0.00      PROA  
ATOM    699  CH2 TRP P  45      22.176   0.231  73.900  0.00  0.00      PROA  
ATOM    700  HH2 TRP P  45      21.774  -0.607  74.450  0.00  0.00      PROA  
ATOM    701  C   TRP P  45      25.874   5.226  71.131  0.00  0.00      PROA  
ATOM    702  O   TRP P  45      26.561   4.177  70.982  0.00  0.00      PROA  
ATOM    703  N   LEU P  46      26.048   6.271  70.247  0.00  0.00      PROA  
ATOM    704  HN  LEU P  46      25.535   7.096  70.472  0.00  0.00      PROA  
ATOM    705  CA  LEU P  46      27.112   6.199  69.287  0.00  0.00      PROA  
ATOM    706  HA  LEU P  46      27.040   5.222  68.833  0.00  0.00      PROA  
ATOM    707  CB  LEU P  46      26.877   7.333  68.247  0.00  0.00      PROA  
ATOM    708  HB1 LEU P  46      27.255   8.316  68.601  0.00  0.00      PROA  
ATOM    709  HB2 LEU P  46      27.407   7.055  67.311  0.00  0.00      PROA  
ATOM    710  CG  LEU P  46      25.463   7.691  67.775  0.00  0.00      PROA  
ATOM    711  HG  LEU P  46      24.843   8.109  68.597  0.00  0.00      PROA  
ATOM    712  CD1 LEU P  46      25.526   8.759  66.682  0.00  0.00      PROA  
ATOM    713 HD11 LEU P  46      25.900   9.715  67.107  0.00  0.00      PROA  
ATOM    714 HD12 LEU P  46      26.195   8.466  65.846  0.00  0.00      PROA  
ATOM    715 HD13 LEU P  46      24.480   8.917  66.340  0.00  0.00      PROA  
ATOM    716  CD2 LEU P  46      24.837   6.360  67.337  0.00  0.00      PROA  
ATOM    717 HD21 LEU P  46      24.528   5.696  68.173  0.00  0.00      PROA  
ATOM    718 HD22 LEU P  46      23.886   6.619  66.824  0.00  0.00      PROA  
ATOM    719 HD23 LEU P  46      25.529   5.895  66.602  0.00  0.00      PROA  
ATOM    720  C   LEU P  46      28.457   6.358  69.965  0.00  0.00      PROA  
ATOM    721  O   LEU P  46      29.357   5.622  69.619  0.00  0.00      PROA  
ATOM    722  N   MET P  47      28.665   7.310  70.937  0.00  0.00      PROA  
ATOM    723  HN  MET P  47      28.009   7.943  71.340  0.00  0.00      PROA  
ATOM    724  CA  MET P  47      30.025   7.535  71.480  0.00  0.00      PROA  
ATOM    725  HA  MET P  47      30.600   7.706  70.582  0.00  0.00      PROA  
ATOM    726  CB  MET P  47      30.055   8.929  72.250  0.00  0.00      PROA  
ATOM    727  HB1 MET P  47      29.987   9.723  71.475  0.00  0.00      PROA  
ATOM    728  HB2 MET P  47      29.210   8.988  72.970  0.00  0.00      PROA  
ATOM    729  CG  MET P  47      31.307   9.137  73.108  0.00  0.00      PROA  
ATOM    730  HG1 MET P  47      31.244  10.199  73.429  0.00  0.00      PROA  
ATOM    731  HG2 MET P  47      31.265   8.547  74.048  0.00  0.00      PROA  
ATOM    732  SD  MET P  47      32.962   8.907  72.272  0.00  0.00      PROA  
ATOM    733  CE  MET P  47      33.973   9.822  73.535  0.00  0.00      PROA  
ATOM    734  HE1 MET P  47      33.812   9.502  74.587  0.00  0.00      PROA  
ATOM    735  HE2 MET P  47      35.045   9.743  73.256  0.00  0.00      PROA  
ATOM    736  HE3 MET P  47      33.755  10.911  73.581  0.00  0.00      PROA  
ATOM    737  C   MET P  47      30.714   6.326  72.288  0.00  0.00      PROA  
ATOM    738  O   MET P  47      31.877   5.939  71.996  0.00  0.00      PROA  
ATOM    739  N   SER P  48      29.995   5.685  73.223  0.00  0.00      PROA  
ATOM    740  HN  SER P  48      29.059   6.004  73.346  0.00  0.00      PROA  
ATOM    741  CA  SER P  48      30.405   4.559  74.011  0.00  0.00      PROA  
ATOM    742  HA  SER P  48      31.482   4.474  74.005  0.00  0.00      PROA  
ATOM    743  CB  SER P  48      29.989   4.498  75.518  0.00  0.00      PROA  
ATOM    744  HB1 SER P  48      30.419   3.574  75.962  0.00  0.00      PROA  
ATOM    745  HB2 SER P  48      30.615   5.343  75.878  0.00  0.00      PROA  
ATOM    746  OG  SER P  48      28.606   4.598  75.774  0.00  0.00      PROA  
ATOM    747  HG1 SER P  48      28.397   5.502  75.524  0.00  0.00      PROA  
ATOM    748  C   SER P  48      29.941   3.292  73.364  0.00  0.00      PROA  
ATOM    749  O   SER P  48      30.746   2.510  72.833  0.00  0.00      PROA  
ATOM    750  N   VAL P  49      28.643   3.011  73.304  0.00  0.00      PROA  
ATOM    751  HN  VAL P  49      28.025   3.724  73.625  0.00  0.00      PROA  
ATOM    752  CA  VAL P  49      28.082   1.692  73.036  0.00  0.00      PROA  
ATOM    753  HA  VAL P  49      28.547   1.043  73.763  0.00  0.00      PROA  
ATOM    754  CB  VAL P  49      26.618   1.645  73.334  0.00  0.00      PROA  
ATOM    755  HB  VAL P  49      26.119   2.502  72.834  0.00  0.00      PROA  
ATOM    756  CG1 VAL P  49      25.940   0.524  72.540  0.00  0.00      PROA  
ATOM    757 HG11 VAL P  49      25.947   0.747  71.451  0.00  0.00      PROA  
ATOM    758 HG12 VAL P  49      26.616  -0.304  72.842  0.00  0.00      PROA  
ATOM    759 HG13 VAL P  49      24.913   0.352  72.929  0.00  0.00      PROA  
ATOM    760  CG2 VAL P  49      26.381   1.590  74.829  0.00  0.00      PROA  
ATOM    761 HG21 VAL P  49      26.705   2.524  75.336  0.00  0.00      PROA  
ATOM    762 HG22 VAL P  49      25.300   1.453  75.050  0.00  0.00      PROA  
ATOM    763 HG23 VAL P  49      26.959   0.725  75.217  0.00  0.00      PROA  
ATOM    764  C   VAL P  49      28.474   1.157  71.626  0.00  0.00      PROA  
ATOM    765  O   VAL P  49      28.921  -0.044  71.473  0.00  0.00      PROA  
ATOM    766  N   GLU P  50      28.451   2.081  70.642  0.00  0.00      PROA  
ATOM    767  HN  GLU P  50      28.036   2.981  70.756  0.00  0.00      PROA  
ATOM    768  CA  GLU P  50      28.898   1.754  69.311  0.00  0.00      PROA  
ATOM    769  HA  GLU P  50      29.075   0.697  69.173  0.00  0.00      PROA  
ATOM    770  CB  GLU P  50      27.909   2.333  68.360  0.00  0.00      PROA  
ATOM    771  HB1 GLU P  50      27.741   3.377  68.701  0.00  0.00      PROA  
ATOM    772  HB2 GLU P  50      28.217   2.306  67.293  0.00  0.00      PROA  
ATOM    773  CG  GLU P  50      26.482   1.680  68.412  0.00  0.00      PROA  
ATOM    774  HG1 GLU P  50      26.274   1.493  69.488  0.00  0.00      PROA  
ATOM    775  HG2 GLU P  50      25.638   2.372  68.205  0.00  0.00      PROA  
ATOM    776  CD  GLU P  50      26.390   0.405  67.624  0.00  0.00      PROA  
ATOM    777  OE1 GLU P  50      27.104  -0.567  67.968  0.00  0.00      PROA  
ATOM    778  OE2 GLU P  50      25.534   0.335  66.698  0.00  0.00      PROA  
ATOM    779  C   GLU P  50      30.308   2.319  68.977  0.00  0.00      PROA  
ATOM    780  O   GLU P  50      30.744   2.106  67.833  0.00  0.00      PROA  
ATOM    781  N   ASN P  51      30.962   3.003  69.906  0.00  0.00      PROA  
ATOM    782  HN  ASN P  51      30.579   3.129  70.817  0.00  0.00      PROA  
ATOM    783  CA  ASN P  51      32.369   3.323  69.762  0.00  0.00      PROA  
ATOM    784  HA  ASN P  51      32.683   3.721  70.716  0.00  0.00      PROA  
ATOM    785  CB  ASN P  51      33.198   2.051  69.524  0.00  0.00      PROA  
ATOM    786  HB1 ASN P  51      32.721   1.460  68.713  0.00  0.00      PROA  
ATOM    787  HB2 ASN P  51      34.274   2.175  69.280  0.00  0.00      PROA  
ATOM    788  CG  ASN P  51      33.209   1.184  70.745  0.00  0.00      PROA  
ATOM    789  OD1 ASN P  51      32.888  -0.015  70.675  0.00  0.00      PROA  
ATOM    790  ND2 ASN P  51      33.763   1.662  71.898  0.00  0.00      PROA  
ATOM    791 HD21 ASN P  51      33.704   1.132  72.744  0.00  0.00      PROA  
ATOM    792 HD22 ASN P  51      34.124   2.591  71.811  0.00  0.00      PROA  
ATOM    793  C   ASN P  51      32.630   4.515  68.741  0.00  0.00      PROA  
ATOM    794  O   ASN P  51      33.765   4.814  68.321  0.00  0.00      PROA  
ATOM    795  N   CYS P  52      31.565   5.215  68.253  0.00  0.00      PROA  
ATOM    796  HN  CYS P  52      30.672   5.273  68.691  0.00  0.00      PROA  
ATOM    797  CA  CYS P  52      31.697   6.234  67.190  0.00  0.00      PROA  
ATOM    798  HA  CYS P  52      32.192   5.763  66.354  0.00  0.00      PROA  
ATOM    799  CB  CYS P  52      30.254   6.757  66.919  0.00  0.00      PROA  
ATOM    800  HB1 CYS P  52      30.005   7.196  67.909  0.00  0.00      PROA  
ATOM    801  HB2 CYS P  52      30.324   7.453  66.056  0.00  0.00      PROA  
ATOM    802  SG  CYS P  52      29.195   5.387  66.509  0.00  0.00      PROA  
ATOM    803  HG1 CYS P  52      29.551   4.513  67.439  0.00  0.00      PROA  
ATOM    804  C   CYS P  52      32.520   7.408  67.606  0.00  0.00      PROA  
ATOM    805  O   CYS P  52      32.776   7.752  68.767  0.00  0.00      PROA  
ATOM    806  N   SER P  53      33.195   8.087  66.655  0.00  0.00      PROA  
ATOM    807  HN  SER P  53      32.999   7.848  65.707  0.00  0.00      PROA  
ATOM    808  CA  SER P  53      33.903   9.304  66.989  0.00  0.00      PROA  
ATOM    809  HA  SER P  53      34.472   9.001  67.856  0.00  0.00      PROA  
ATOM    810  CB  SER P  53      34.817   9.806  65.843  0.00  0.00      PROA  
ATOM    811  HB1 SER P  53      35.686   9.154  65.613  0.00  0.00      PROA  
ATOM    812  HB2 SER P  53      34.236   9.854  64.897  0.00  0.00      PROA  
ATOM    813  OG  SER P  53      35.417  11.106  66.013  0.00  0.00      PROA  
ATOM    814  HG1 SER P  53      36.112  11.034  66.671  0.00  0.00      PROA  
ATOM    815  C   SER P  53      32.984  10.457  67.508  0.00  0.00      PROA  
ATOM    816  O   SER P  53      31.941  10.683  66.924  0.00  0.00      PROA  
ATOM    817  N   PRO P  54      33.293  11.227  68.581  0.00  0.00      PROA  
ATOM    818  CD  PRO P  54      34.466  10.980  69.552  0.00  0.00      PROA  
ATOM    819  HD1 PRO P  54      35.392  10.728  68.994  0.00  0.00      PROA  
ATOM    820  HD2 PRO P  54      34.092  10.038  70.007  0.00  0.00      PROA  
ATOM    821  CA  PRO P  54      32.566  12.395  68.944  0.00  0.00      PROA  
ATOM    822  HA  PRO P  54      31.528  12.124  68.817  0.00  0.00      PROA  
ATOM    823  CB  PRO P  54      32.959  12.650  70.422  0.00  0.00      PROA  
ATOM    824  HB1 PRO P  54      32.283  12.025  71.044  0.00  0.00      PROA  
ATOM    825  HB2 PRO P  54      32.871  13.708  70.750  0.00  0.00      PROA  
ATOM    826  CG  PRO P  54      34.436  12.134  70.519  0.00  0.00      PROA  
ATOM    827  HG1 PRO P  54      34.583  11.838  71.580  0.00  0.00      PROA  
ATOM    828  HG2 PRO P  54      35.192  12.897  70.234  0.00  0.00      PROA  
ATOM    829  C   PRO P  54      32.802  13.578  68.017  0.00  0.00      PROA  
ATOM    830  O   PRO P  54      32.210  14.629  68.120  0.00  0.00      PROA  
ATOM    831  N   TYR P  55      33.854  13.468  67.147  0.00  0.00      PROA  
ATOM    832  HN  TYR P  55      34.463  12.679  67.169  0.00  0.00      PROA  
ATOM    833  CA  TYR P  55      33.924  14.453  66.060  0.00  0.00      PROA  
ATOM    834  HA  TYR P  55      33.732  15.466  66.380  0.00  0.00      PROA  
ATOM    835  CB  TYR P  55      35.316  14.649  65.444  0.00  0.00      PROA  
ATOM    836  HB1 TYR P  55      35.634  13.680  65.004  0.00  0.00      PROA  
ATOM    837  HB2 TYR P  55      35.428  15.414  64.645  0.00  0.00      PROA  
ATOM    838  CG  TYR P  55      36.288  15.063  66.519  0.00  0.00      PROA  
ATOM    839  CD1 TYR P  55      37.173  14.122  67.133  0.00  0.00      PROA  
ATOM    840  HD1 TYR P  55      37.351  13.133  66.738  0.00  0.00      PROA  
ATOM    841  CE1 TYR P  55      37.926  14.439  68.268  0.00  0.00      PROA  
ATOM    842  HE1 TYR P  55      38.664  13.713  68.575  0.00  0.00      PROA  
ATOM    843  CZ  TYR P  55      37.749  15.745  68.832  0.00  0.00      PROA  
ATOM    844  OH  TYR P  55      38.574  16.184  69.873  0.00  0.00      PROA  
ATOM    845  HH  TYR P  55      38.708  15.473  70.504  0.00  0.00      PROA  
ATOM    846  CD2 TYR P  55      36.119  16.289  67.143  0.00  0.00      PROA  
ATOM    847  HD2 TYR P  55      35.477  17.043  66.711  0.00  0.00      PROA  
ATOM    848  CE2 TYR P  55      36.906  16.672  68.213  0.00  0.00      PROA  
ATOM    849  HE2 TYR P  55      37.082  17.713  68.436  0.00  0.00      PROA  
ATOM    850  C   TYR P  55      32.819  14.096  64.930  0.00  0.00      PROA  
ATOM    851  O   TYR P  55      32.359  15.003  64.293  0.00  0.00      PROA  
ATOM    852  N   SER P  56      32.340  12.850  64.873  0.00  0.00      PROA  
ATOM    853  HN  SER P  56      32.611  12.136  65.514  0.00  0.00      PROA  
ATOM    854  CA  SER P  56      31.488  12.435  63.724  0.00  0.00      PROA  
ATOM    855  HA  SER P  56      31.788  13.045  62.885  0.00  0.00      PROA  
ATOM    856  CB  SER P  56      31.971  11.006  63.362  0.00  0.00      PROA  
ATOM    857  HB1 SER P  56      31.881  10.400  64.289  0.00  0.00      PROA  
ATOM    858  HB2 SER P  56      31.328  10.420  62.672  0.00  0.00      PROA  
ATOM    859  OG  SER P  56      33.282  11.124  62.823  0.00  0.00      PROA  
ATOM    860  HG1 SER P  56      33.183  11.846  62.198  0.00  0.00      PROA  
ATOM    861  C   SER P  56      30.050  12.487  63.844  0.00  0.00      PROA  
ATOM    862  O   SER P  56      29.365  11.953  62.929  0.00  0.00      PROA  
ATOM    863  N   ILE P  57      29.606  13.166  64.872  0.00  0.00      PROA  
ATOM    864  HN  ILE P  57      30.263  13.550  65.516  0.00  0.00      PROA  
ATOM    865  CA  ILE P  57      28.140  13.301  65.152  0.00  0.00      PROA  
ATOM    866  HA  ILE P  57      27.602  12.812  64.353  0.00  0.00      PROA  
ATOM    867  CB  ILE P  57      27.730  12.736  66.542  0.00  0.00      PROA  
ATOM    868  HB  ILE P  57      28.108  13.437  67.317  0.00  0.00      PROA  
ATOM    869  CG2 ILE P  57      26.205  12.599  66.515  0.00  0.00      PROA  
ATOM    870 HG21 ILE P  57      25.724  11.754  65.976  0.00  0.00      PROA  
ATOM    871 HG22 ILE P  57      26.053  12.292  67.572  0.00  0.00      PROA  
ATOM    872 HG23 ILE P  57      25.655  13.561  66.442  0.00  0.00      PROA  
ATOM    873  CG1 ILE P  57      28.397  11.385  66.970  0.00  0.00      PROA  
ATOM    874 HG11 ILE P  57      27.949  10.561  66.375  0.00  0.00      PROA  
ATOM    875 HG12 ILE P  57      29.454  11.462  66.639  0.00  0.00      PROA  
ATOM    876  CD  ILE P  57      28.368  10.997  68.473  0.00  0.00      PROA  
ATOM    877  HD1 ILE P  57      27.373  10.866  68.951  0.00  0.00      PROA  
ATOM    878  HD2 ILE P  57      29.038  10.113  68.549  0.00  0.00      PROA  
ATOM    879  HD3 ILE P  57      28.842  11.839  69.021  0.00  0.00      PROA  
ATOM    880  C   ILE P  57      27.793  14.815  65.156  0.00  0.00      PROA  
ATOM    881  O   ILE P  57      28.404  15.634  65.785  0.00  0.00      PROA  
ATOM    882  N   MET P  58      26.834  15.202  64.361  0.00  0.00      PROA  
ATOM    883  HN  MET P  58      26.336  14.516  63.836  0.00  0.00      PROA  
ATOM    884  CA  MET P  58      26.336  16.525  64.283  0.00  0.00      PROA  
ATOM    885  HA  MET P  58      26.673  17.067  65.154  0.00  0.00      PROA  
ATOM    886  CB  MET P  58      26.920  17.419  63.123  0.00  0.00      PROA  
ATOM    887  HB1 MET P  58      26.691  18.505  63.186  0.00  0.00      PROA  
ATOM    888  HB2 MET P  58      28.008  17.399  63.347  0.00  0.00      PROA  
ATOM    889  CG  MET P  58      26.801  16.875  61.701  0.00  0.00      PROA  
ATOM    890  HG1 MET P  58      27.437  17.487  61.026  0.00  0.00      PROA  
ATOM    891  HG2 MET P  58      27.235  15.852  61.680  0.00  0.00      PROA  
ATOM    892  SD  MET P  58      25.109  16.782  61.092  0.00  0.00      PROA  
ATOM    893  CE  MET P  58      24.858  18.575  60.896  0.00  0.00      PROA  
ATOM    894  HE1 MET P  58      23.775  18.800  60.788  0.00  0.00      PROA  
ATOM    895  HE2 MET P  58      25.316  19.182  61.705  0.00  0.00      PROA  
ATOM    896  HE3 MET P  58      25.378  18.921  59.977  0.00  0.00      PROA  
ATOM    897  C   MET P  58      24.904  16.616  64.497  0.00  0.00      PROA  
ATOM    898  O   MET P  58      24.246  15.732  63.902  0.00  0.00      PROA  
ATOM    899  N   ALA P  59      24.284  17.578  65.287  0.00  0.00      PROA  
ATOM    900  HN  ALA P  59      24.731  18.201  65.923  0.00  0.00      PROA  
ATOM    901  CA  ALA P  59      22.847  17.669  65.496  0.00  0.00      PROA  
ATOM    902  HA  ALA P  59      22.343  16.845  65.013  0.00  0.00      PROA  
ATOM    903  CB  ALA P  59      22.647  17.602  66.987  0.00  0.00      PROA  
ATOM    904  HB1 ALA P  59      23.135  18.332  67.668  0.00  0.00      PROA  
ATOM    905  HB2 ALA P  59      21.595  17.782  67.297  0.00  0.00      PROA  
ATOM    906  HB3 ALA P  59      22.808  16.601  67.441  0.00  0.00      PROA  
ATOM    907  C   ALA P  59      22.318  18.963  64.946  0.00  0.00      PROA  
ATOM    908  O   ALA P  59      22.966  19.979  65.044  0.00  0.00      PROA  
ATOM    909  N   VAL P  60      21.102  18.898  64.304  0.00  0.00      PROA  
ATOM    910  HN  VAL P  60      20.463  18.133  64.276  0.00  0.00      PROA  
ATOM    911  CA  VAL P  60      20.574  20.035  63.570  0.00  0.00      PROA  
ATOM    912  HA  VAL P  60      21.125  20.921  63.852  0.00  0.00      PROA  
ATOM    913  CB  VAL P  60      20.906  19.702  62.091  0.00  0.00      PROA  
ATOM    914  HB  VAL P  60      21.941  19.322  61.950  0.00  0.00      PROA  
ATOM    915  CG1 VAL P  60      19.992  18.589  61.566  0.00  0.00      PROA  
ATOM    916 HG11 VAL P  60      20.048  17.637  62.136  0.00  0.00      PROA  
ATOM    917 HG12 VAL P  60      18.916  18.843  61.455  0.00  0.00      PROA  
ATOM    918 HG13 VAL P  60      20.258  18.510  60.490  0.00  0.00      PROA  
ATOM    919  CG2 VAL P  60      20.876  21.004  61.296  0.00  0.00      PROA  
ATOM    920 HG21 VAL P  60      19.862  21.459  61.255  0.00  0.00      PROA  
ATOM    921 HG22 VAL P  60      21.479  21.826  61.737  0.00  0.00      PROA  
ATOM    922 HG23 VAL P  60      21.229  20.785  60.266  0.00  0.00      PROA  
ATOM    923  C   VAL P  60      19.130  20.131  63.929  0.00  0.00      PROA  
ATOM    924  O   VAL P  60      18.477  19.204  64.340  0.00  0.00      PROA  
ATOM    925  N   THR P  61      18.585  21.346  63.830  0.00  0.00      PROA  
ATOM    926  HN  THR P  61      19.127  22.049  63.376  0.00  0.00      PROA  
ATOM    927  CA  THR P  61      17.299  21.809  64.276  0.00  0.00      PROA  
ATOM    928  HA  THR P  61      16.626  21.032  63.945  0.00  0.00      PROA  
ATOM    929  CB  THR P  61      17.253  21.864  65.790  0.00  0.00      PROA  
ATOM    930  HB  THR P  61      17.458  20.812  66.081  0.00  0.00      PROA  
ATOM    931  OG1 THR P  61      16.068  22.340  66.337  0.00  0.00      PROA  
ATOM    932  HG1 THR P  61      16.008  21.952  67.213  0.00  0.00      PROA  
ATOM    933  CG2 THR P  61      18.250  22.786  66.530  0.00  0.00      PROA  
ATOM    934 HG21 THR P  61      19.302  22.449  66.409  0.00  0.00      PROA  
ATOM    935 HG22 THR P  61      18.334  23.785  66.051  0.00  0.00      PROA  
ATOM    936 HG23 THR P  61      18.037  22.804  67.620  0.00  0.00      PROA  
ATOM    937  C   THR P  61      16.931  23.220  63.763  0.00  0.00      PROA  
ATOM    938  O   THR P  61      17.801  23.927  63.238  0.00  0.00      PROA  
ATOM    939  N   PHE P  62      15.628  23.607  63.784  0.00  0.00      PROA  
ATOM    940  HN  PHE P  62      15.003  22.889  64.080  0.00  0.00      PROA  
ATOM    941  CA  PHE P  62      15.118  24.819  63.204  0.00  0.00      PROA  
ATOM    942  HA  PHE P  62      15.776  25.239  62.458  0.00  0.00      PROA  
ATOM    943  CB  PHE P  62      13.817  24.377  62.438  0.00  0.00      PROA  
ATOM    944  HB1 PHE P  62      14.131  23.459  61.896  0.00  0.00      PROA  
ATOM    945  HB2 PHE P  62      13.007  24.067  63.132  0.00  0.00      PROA  
ATOM    946  CG  PHE P  62      13.269  25.392  61.573  0.00  0.00      PROA  
ATOM    947  CD1 PHE P  62      13.921  25.554  60.307  0.00  0.00      PROA  
ATOM    948  HD1 PHE P  62      14.857  25.075  60.059  0.00  0.00      PROA  
ATOM    949  CE1 PHE P  62      13.421  26.584  59.497  0.00  0.00      PROA  
ATOM    950  HE1 PHE P  62      13.845  26.849  58.539  0.00  0.00      PROA  
ATOM    951  CZ  PHE P  62      12.353  27.360  59.868  0.00  0.00      PROA  
ATOM    952  HZ  PHE P  62      11.886  28.127  59.267  0.00  0.00      PROA  
ATOM    953  CD2 PHE P  62      12.239  26.239  61.933  0.00  0.00      PROA  
ATOM    954  HD2 PHE P  62      11.853  26.076  62.928  0.00  0.00      PROA  
ATOM    955  CE2 PHE P  62      11.827  27.231  61.153  0.00  0.00      PROA  
ATOM    956  HE2 PHE P  62      11.009  27.905  61.360  0.00  0.00      PROA  
ATOM    957  C   PHE P  62      14.895  26.013  64.210  0.00  0.00      PROA  
ATOM    958  O   PHE P  62      14.569  27.161  63.857  0.00  0.00      PROA  
ATOM    959  N   THR P  63      15.170  25.688  65.487  0.00  0.00      PROA  
ATOM    960  HN  THR P  63      15.546  24.779  65.649  0.00  0.00      PROA  
ATOM    961  CA  THR P  63      15.265  26.678  66.591  0.00  0.00      PROA  
ATOM    962  HA  THR P  63      15.201  27.646  66.117  0.00  0.00      PROA  
ATOM    963  CB  THR P  63      14.117  26.600  67.583  0.00  0.00      PROA  
ATOM    964  HB  THR P  63      13.311  27.320  67.323  0.00  0.00      PROA  
ATOM    965  OG1 THR P  63      14.494  26.876  68.909  0.00  0.00      PROA  
ATOM    966  HG1 THR P  63      13.758  26.630  69.474  0.00  0.00      PROA  
ATOM    967  CG2 THR P  63      13.469  25.189  67.609  0.00  0.00      PROA  
ATOM    968 HG21 THR P  63      12.934  25.000  66.654  0.00  0.00      PROA  
ATOM    969 HG22 THR P  63      14.182  24.337  67.651  0.00  0.00      PROA  
ATOM    970 HG23 THR P  63      12.758  25.056  68.452  0.00  0.00      PROA  
ATOM    971  C   THR P  63      16.662  26.725  67.173  0.00  0.00      PROA  
ATOM    972  O   THR P  63      17.410  25.755  67.506  0.00  0.00      PROA  
ATOM    973  N   ASN P  64      17.157  27.941  67.221  0.00  0.00      PROA  
ATOM    974  HN  ASN P  64      16.532  28.705  67.081  0.00  0.00      PROA  
ATOM    975  CA  ASN P  64      18.389  28.364  67.717  0.00  0.00      PROA  
ATOM    976  HA  ASN P  64      19.167  27.715  67.344  0.00  0.00      PROA  
ATOM    977  CB  ASN P  64      18.555  29.783  67.269  0.00  0.00      PROA  
ATOM    978  HB1 ASN P  64      18.416  29.982  66.184  0.00  0.00      PROA  
ATOM    979  HB2 ASN P  64      17.744  30.374  67.744  0.00  0.00      PROA  
ATOM    980  CG  ASN P  64      19.903  30.410  67.570  0.00  0.00      PROA  
ATOM    981  OD1 ASN P  64      20.755  29.941  68.306  0.00  0.00      PROA  
ATOM    982  ND2 ASN P  64      20.090  31.616  66.935  0.00  0.00      PROA  
ATOM    983 HD21 ASN P  64      20.953  32.118  66.978  0.00  0.00      PROA  
ATOM    984 HD22 ASN P  64      19.412  31.850  66.238  0.00  0.00      PROA  
ATOM    985  C   ASN P  64      18.609  28.199  69.241  0.00  0.00      PROA  
ATOM    986  O   ASN P  64      19.648  27.755  69.750  0.00  0.00      PROA  
ATOM    987  N   LYS P  65      17.583  28.453  69.997  0.00  0.00      PROA  
ATOM    988  HN  LYS P  65      16.821  28.947  69.585  0.00  0.00      PROA  
ATOM    989  CA  LYS P  65      17.558  28.325  71.390  0.00  0.00      PROA  
ATOM    990  HA  LYS P  65      18.516  28.600  71.806  0.00  0.00      PROA  
ATOM    991  CB  LYS P  65      16.470  29.214  71.965  0.00  0.00      PROA  
ATOM    992  HB1 LYS P  65      15.465  29.059  71.516  0.00  0.00      PROA  
ATOM    993  HB2 LYS P  65      16.315  28.978  73.040  0.00  0.00      PROA  
ATOM    994  CG  LYS P  65      16.739  30.795  71.991  0.00  0.00      PROA  
ATOM    995  HG1 LYS P  65      17.533  30.922  72.758  0.00  0.00      PROA  
ATOM    996  HG2 LYS P  65      17.178  31.208  71.058  0.00  0.00      PROA  
ATOM    997  CD  LYS P  65      15.411  31.488  72.389  0.00  0.00      PROA  
ATOM    998  HD1 LYS P  65      14.740  31.327  71.518  0.00  0.00      PROA  
ATOM    999  HD2 LYS P  65      15.064  30.831  73.215  0.00  0.00      PROA  
ATOM   1000  CE  LYS P  65      15.474  32.953  72.797  0.00  0.00      PROA  
ATOM   1001  HE1 LYS P  65      14.584  33.259  73.387  0.00  0.00      PROA  
ATOM   1002  HE2 LYS P  65      16.391  33.319  73.307  0.00  0.00      PROA  
ATOM   1003  NZ  LYS P  65      15.416  33.697  71.585  0.00  0.00      PROA  
ATOM   1004  HZ1 LYS P  65      16.253  33.518  70.995  0.00  0.00      PROA  
ATOM   1005  HZ2 LYS P  65      14.483  33.429  71.213  0.00  0.00      PROA  
ATOM   1006  HZ3 LYS P  65      15.343  34.708  71.817  0.00  0.00      PROA  
ATOM   1007  C   LYS P  65      17.470  26.834  71.718  0.00  0.00      PROA  
ATOM   1008  O   LYS P  65      18.084  26.301  72.636  0.00  0.00      PROA  
ATOM   1009  N   ALA P  66      16.785  26.002  70.908  0.00  0.00      PROA  
ATOM   1010  HN  ALA P  66      16.160  26.333  70.205  0.00  0.00      PROA  
ATOM   1011  CA  ALA P  66      16.950  24.571  70.986  0.00  0.00      PROA  
ATOM   1012  HA  ALA P  66      16.784  24.288  72.015  0.00  0.00      PROA  
ATOM   1013  CB  ALA P  66      15.915  23.802  70.051  0.00  0.00      PROA  
ATOM   1014  HB1 ALA P  66      16.080  23.768  68.953  0.00  0.00      PROA  
ATOM   1015  HB2 ALA P  66      15.751  22.765  70.414  0.00  0.00      PROA  
ATOM   1016  HB3 ALA P  66      14.922  24.300  70.076  0.00  0.00      PROA  
ATOM   1017  C   ALA P  66      18.369  24.007  70.687  0.00  0.00      PROA  
ATOM   1018  O   ALA P  66      18.751  23.016  71.290  0.00  0.00      PROA  
ATOM   1019  N   ALA P  67      19.216  24.553  69.810  0.00  0.00      PROA  
ATOM   1020  HN  ALA P  67      18.734  25.190  69.214  0.00  0.00      PROA  
ATOM   1021  CA  ALA P  67      20.618  24.241  69.767  0.00  0.00      PROA  
ATOM   1022  HA  ALA P  67      20.660  23.167  69.662  0.00  0.00      PROA  
ATOM   1023  CB  ALA P  67      21.222  24.782  68.447  0.00  0.00      PROA  
ATOM   1024  HB1 ALA P  67      20.894  24.153  67.591  0.00  0.00      PROA  
ATOM   1025  HB2 ALA P  67      20.954  25.860  68.420  0.00  0.00      PROA  
ATOM   1026  HB3 ALA P  67      22.331  24.721  68.448  0.00  0.00      PROA  
ATOM   1027  C   ALA P  67      21.397  24.669  71.006  0.00  0.00      PROA  
ATOM   1028  O   ALA P  67      22.213  23.943  71.559  0.00  0.00      PROA  
ATOM   1029  N   ALA P  68      21.097  25.946  71.550  0.00  0.00      PROA  
ATOM   1030  HN  ALA P  68      20.541  26.583  71.021  0.00  0.00      PROA  
ATOM   1031  CA  ALA P  68      21.666  26.340  72.794  0.00  0.00      PROA  
ATOM   1032  HA  ALA P  68      22.729  26.301  72.612  0.00  0.00      PROA  
ATOM   1033  CB  ALA P  68      21.349  27.779  73.085  0.00  0.00      PROA  
ATOM   1034  HB1 ALA P  68      21.911  28.402  72.356  0.00  0.00      PROA  
ATOM   1035  HB2 ALA P  68      20.280  28.072  73.009  0.00  0.00      PROA  
ATOM   1036  HB3 ALA P  68      21.660  28.137  74.090  0.00  0.00      PROA  
ATOM   1037  C   ALA P  68      21.328  25.401  73.949  0.00  0.00      PROA  
ATOM   1038  O   ALA P  68      22.163  25.136  74.817  0.00  0.00      PROA  
ATOM   1039  N   GLU P  69      20.086  24.796  74.029  0.00  0.00      PROA  
ATOM   1040  HN  GLU P  69      19.276  25.159  73.575  0.00  0.00      PROA  
ATOM   1041  CA  GLU P  69      19.793  23.873  75.095  0.00  0.00      PROA  
ATOM   1042  HA  GLU P  69      20.026  24.244  76.082  0.00  0.00      PROA  
ATOM   1043  CB  GLU P  69      18.206  23.422  75.096  0.00  0.00      PROA  
ATOM   1044  HB1 GLU P  69      17.922  23.205  74.045  0.00  0.00      PROA  
ATOM   1045  HB2 GLU P  69      18.032  22.488  75.671  0.00  0.00      PROA  
ATOM   1046  CG  GLU P  69      17.134  24.446  75.613  0.00  0.00      PROA  
ATOM   1047  HG1 GLU P  69      17.072  25.213  74.811  0.00  0.00      PROA  
ATOM   1048  HG2 GLU P  69      16.146  23.946  75.707  0.00  0.00      PROA  
ATOM   1049  CD  GLU P  69      17.364  25.073  76.972  0.00  0.00      PROA  
ATOM   1050  OE1 GLU P  69      17.255  26.291  77.131  0.00  0.00      PROA  
ATOM   1051  OE2 GLU P  69      17.574  24.234  77.935  0.00  0.00      PROA  
ATOM   1052  C   GLU P  69      20.594  22.618  75.014  0.00  0.00      PROA  
ATOM   1053  O   GLU P  69      21.106  22.076  76.006  0.00  0.00      PROA  
ATOM   1054  N   MET P  70      20.608  22.114  73.760  0.00  0.00      PROA  
ATOM   1055  HN  MET P  70      20.170  22.688  73.073  0.00  0.00      PROA  
ATOM   1056  CA  MET P  70      21.275  20.878  73.441  0.00  0.00      PROA  
ATOM   1057  HA  MET P  70      20.901  20.044  74.016  0.00  0.00      PROA  
ATOM   1058  CB  MET P  70      20.964  20.587  71.940  0.00  0.00      PROA  
ATOM   1059  HB1 MET P  70      19.881  20.370  72.061  0.00  0.00      PROA  
ATOM   1060  HB2 MET P  70      21.175  21.491  71.330  0.00  0.00      PROA  
ATOM   1061  CG  MET P  70      21.785  19.441  71.213  0.00  0.00      PROA  
ATOM   1062  HG1 MET P  70      21.351  19.307  70.199  0.00  0.00      PROA  
ATOM   1063  HG2 MET P  70      22.821  19.819  71.084  0.00  0.00      PROA  
ATOM   1064  SD  MET P  70      21.646  17.852  72.101  0.00  0.00      PROA  
ATOM   1065  CE  MET P  70      19.924  17.263  71.465  0.00  0.00      PROA  
ATOM   1066  HE1 MET P  70      19.134  17.939  71.855  0.00  0.00      PROA  
ATOM   1067  HE2 MET P  70      19.808  17.188  70.362  0.00  0.00      PROA  
ATOM   1068  HE3 MET P  70      19.671  16.255  71.858  0.00  0.00      PROA  
ATOM   1069  C   MET P  70      22.834  20.898  73.722  0.00  0.00      PROA  
ATOM   1070  O   MET P  70      23.421  19.966  74.300  0.00  0.00      PROA  
ATOM   1071  N   ARG P  71      23.587  21.997  73.365  0.00  0.00      PROA  
ATOM   1072  HN  ARG P  71      23.152  22.703  72.811  0.00  0.00      PROA  
ATOM   1073  CA  ARG P  71      25.035  22.170  73.705  0.00  0.00      PROA  
ATOM   1074  HA  ARG P  71      25.585  21.352  73.266  0.00  0.00      PROA  
ATOM   1075  CB  ARG P  71      25.718  23.561  73.136  0.00  0.00      PROA  
ATOM   1076  HB1 ARG P  71      25.066  24.356  73.557  0.00  0.00      PROA  
ATOM   1077  HB2 ARG P  71      26.696  23.561  73.662  0.00  0.00      PROA  
ATOM   1078  CG  ARG P  71      25.597  23.565  71.571  0.00  0.00      PROA  
ATOM   1079  HG1 ARG P  71      25.849  22.573  71.139  0.00  0.00      PROA  
ATOM   1080  HG2 ARG P  71      24.536  23.717  71.279  0.00  0.00      PROA  
ATOM   1081  CD  ARG P  71      26.589  24.615  70.908  0.00  0.00      PROA  
ATOM   1082  HD1 ARG P  71      26.657  25.539  71.520  0.00  0.00      PROA  
ATOM   1083  HD2 ARG P  71      27.640  24.254  70.900  0.00  0.00      PROA  
ATOM   1084  NE  ARG P  71      26.085  24.982  69.573  0.00  0.00      PROA  
ATOM   1085  HE  ARG P  71      26.244  24.392  68.782  0.00  0.00      PROA  
ATOM   1086  CZ  ARG P  71      25.111  25.878  69.346  0.00  0.00      PROA  
ATOM   1087  NH1 ARG P  71      24.595  26.682  70.250  0.00  0.00      PROA  
ATOM   1088 HH11 ARG P  71      23.809  27.269  70.056  0.00  0.00      PROA  
ATOM   1089 HH12 ARG P  71      25.083  26.701  71.123  0.00  0.00      PROA  
ATOM   1090  NH2 ARG P  71      24.549  25.844  68.132  0.00  0.00      PROA  
ATOM   1091 HH21 ARG P  71      23.961  26.625  67.924  0.00  0.00      PROA  
ATOM   1092 HH22 ARG P  71      25.048  25.392  67.393  0.00  0.00      PROA  
ATOM   1093  C   ARG P  71      25.233  22.105  75.217  0.00  0.00      PROA  
ATOM   1094  O   ARG P  71      26.275  21.684  75.585  0.00  0.00      PROA  
ATOM   1095  N   HSE P  72      24.292  22.654  76.046  0.00  0.00      PROA  
ATOM   1096  HN  HSE P  72      23.522  23.185  75.702  0.00  0.00      PROA  
ATOM   1097  CA  HSE P  72      24.293  22.362  77.524  0.00  0.00      PROA  
ATOM   1098  HA  HSE P  72      25.256  22.640  77.927  0.00  0.00      PROA  
ATOM   1099  CB  HSE P  72      23.247  23.125  78.402  0.00  0.00      PROA  
ATOM   1100  HB1 HSE P  72      22.223  22.753  78.184  0.00  0.00      PROA  
ATOM   1101  HB2 HSE P  72      23.455  22.894  79.469  0.00  0.00      PROA  
ATOM   1102  ND1 HSE P  72      24.310  25.410  78.591  0.00  0.00      PROA  
ATOM   1103  CG  HSE P  72      23.199  24.588  78.379  0.00  0.00      PROA  
ATOM   1104  CE1 HSE P  72      23.793  26.643  78.483  0.00  0.00      PROA  
ATOM   1105  HE1 HSE P  72      24.350  27.578  78.547  0.00  0.00      PROA  
ATOM   1106  NE2 HSE P  72      22.490  26.681  78.257  0.00  0.00      PROA  
ATOM   1107  HE2 HSE P  72      21.969  27.495  78.002  0.00  0.00      PROA  
ATOM   1108  CD2 HSE P  72      22.090  25.348  78.208  0.00  0.00      PROA  
ATOM   1109  HD2 HSE P  72      21.075  25.042  77.990  0.00  0.00      PROA  
ATOM   1110  C   HSE P  72      24.198  20.852  77.850  0.00  0.00      PROA  
ATOM   1111  O   HSE P  72      24.972  20.335  78.717  0.00  0.00      PROA  
ATOM   1112  N   ARG P  73      23.367  20.106  77.186  0.00  0.00      PROA  
ATOM   1113  HN  ARG P  73      22.810  20.462  76.439  0.00  0.00      PROA  
ATOM   1114  CA  ARG P  73      23.223  18.707  77.240  0.00  0.00      PROA  
ATOM   1115  HA  ARG P  73      23.077  18.466  78.282  0.00  0.00      PROA  
ATOM   1116  CB  ARG P  73      21.916  18.240  76.466  0.00  0.00      PROA  
ATOM   1117  HB1 ARG P  73      22.107  18.416  75.386  0.00  0.00      PROA  
ATOM   1118  HB2 ARG P  73      21.951  17.138  76.601  0.00  0.00      PROA  
ATOM   1119  CG  ARG P  73      20.601  18.877  76.888  0.00  0.00      PROA  
ATOM   1120  HG1 ARG P  73      20.569  19.987  76.839  0.00  0.00      PROA  
ATOM   1121  HG2 ARG P  73      19.904  18.403  76.164  0.00  0.00      PROA  
ATOM   1122  CD  ARG P  73      20.136  18.534  78.340  0.00  0.00      PROA  
ATOM   1123  HD1 ARG P  73      20.037  17.427  78.324  0.00  0.00      PROA  
ATOM   1124  HD2 ARG P  73      20.880  18.877  79.090  0.00  0.00      PROA  
ATOM   1125  NE  ARG P  73      18.837  19.236  78.529  0.00  0.00      PROA  
ATOM   1126  HE  ARG P  73      18.844  20.220  78.355  0.00  0.00      PROA  
ATOM   1127  CZ  ARG P  73      17.589  18.754  78.667  0.00  0.00      PROA  
ATOM   1128  NH1 ARG P  73      17.340  17.471  78.888  0.00  0.00      PROA  
ATOM   1129 HH11 ARG P  73      16.385  17.247  79.084  0.00  0.00      PROA  
ATOM   1130 HH12 ARG P  73      18.031  16.788  79.123  0.00  0.00      PROA  
ATOM   1131  NH2 ARG P  73      16.582  19.594  78.525  0.00  0.00      PROA  
ATOM   1132 HH21 ARG P  73      15.638  19.263  78.541  0.00  0.00      PROA  
ATOM   1133 HH22 ARG P  73      16.793  20.568  78.446  0.00  0.00      PROA  
ATOM   1134  C   ARG P  73      24.516  17.951  76.887  0.00  0.00      PROA  
ATOM   1135  O   ARG P  73      24.913  17.068  77.642  0.00  0.00      PROA  
ATOM   1136  N   ILE P  74      25.269  18.292  75.854  0.00  0.00      PROA  
ATOM   1137  HN  ILE P  74      24.798  18.913  75.233  0.00  0.00      PROA  
ATOM   1138  CA  ILE P  74      26.606  17.884  75.477  0.00  0.00      PROA  
ATOM   1139  HA  ILE P  74      26.619  16.806  75.545  0.00  0.00      PROA  
ATOM   1140  CB  ILE P  74      27.010  18.321  74.028  0.00  0.00      PROA  
ATOM   1141  HB  ILE P  74      26.881  19.410  73.851  0.00  0.00      PROA  
ATOM   1142  CG2 ILE P  74      28.452  17.975  73.640  0.00  0.00      PROA  
ATOM   1143 HG21 ILE P  74      28.667  16.888  73.725  0.00  0.00      PROA  
ATOM   1144 HG22 ILE P  74      28.695  18.326  72.614  0.00  0.00      PROA  
ATOM   1145 HG23 ILE P  74      29.152  18.429  74.373  0.00  0.00      PROA  
ATOM   1146  CG1 ILE P  74      25.905  17.802  73.010  0.00  0.00      PROA  
ATOM   1147 HG11 ILE P  74      24.880  18.142  73.270  0.00  0.00      PROA  
ATOM   1148 HG12 ILE P  74      26.041  18.145  71.962  0.00  0.00      PROA  
ATOM   1149  CD  ILE P  74      25.616  16.239  72.930  0.00  0.00      PROA  
ATOM   1150  HD1 ILE P  74      25.464  15.839  73.955  0.00  0.00      PROA  
ATOM   1151  HD2 ILE P  74      24.722  15.987  72.320  0.00  0.00      PROA  
ATOM   1152  HD3 ILE P  74      26.486  15.664  72.548  0.00  0.00      PROA  
ATOM   1153  C   ILE P  74      27.574  18.181  76.549  0.00  0.00      PROA  
ATOM   1154  O   ILE P  74      28.413  17.292  76.854  0.00  0.00      PROA  
ATOM   1155  N   GLY P  75      27.543  19.375  77.131  0.00  0.00      PROA  
ATOM   1156  HN  GLY P  75      26.957  20.012  76.637  0.00  0.00      PROA  
ATOM   1157  CA  GLY P  75      28.320  19.692  78.315  0.00  0.00      PROA  
ATOM   1158  HA1 GLY P  75      28.252  20.736  78.582  0.00  0.00      PROA  
ATOM   1159  HA2 GLY P  75      29.364  19.527  78.092  0.00  0.00      PROA  
ATOM   1160  C   GLY P  75      28.094  18.804  79.476  0.00  0.00      PROA  
ATOM   1161  O   GLY P  75      29.065  18.342  80.071  0.00  0.00      PROA  
ATOM   1162  N   GLN P  76      26.825  18.506  79.851  0.00  0.00      PROA  
ATOM   1163  HN  GLN P  76      26.057  18.866  79.327  0.00  0.00      PROA  
ATOM   1164  CA  GLN P  76      26.483  17.477  80.930  0.00  0.00      PROA  
ATOM   1165  HA  GLN P  76      27.017  17.774  81.821  0.00  0.00      PROA  
ATOM   1166  CB  GLN P  76      25.043  17.231  81.268  0.00  0.00      PROA  
ATOM   1167  HB1 GLN P  76      24.474  16.760  80.437  0.00  0.00      PROA  
ATOM   1168  HB2 GLN P  76      24.998  16.473  82.078  0.00  0.00      PROA  
ATOM   1169  CG  GLN P  76      24.101  18.448  81.784  0.00  0.00      PROA  
ATOM   1170  HG1 GLN P  76      23.970  19.114  80.905  0.00  0.00      PROA  
ATOM   1171  HG2 GLN P  76      23.108  18.100  82.138  0.00  0.00      PROA  
ATOM   1172  CD  GLN P  76      24.862  19.387  82.809  0.00  0.00      PROA  
ATOM   1173  OE1 GLN P  76      24.830  20.608  82.673  0.00  0.00      PROA  
ATOM   1174  NE2 GLN P  76      25.533  18.664  83.752  0.00  0.00      PROA  
ATOM   1175 HE21 GLN P  76      26.317  19.147  84.141  0.00  0.00      PROA  
ATOM   1176 HE22 GLN P  76      25.500  17.670  83.643  0.00  0.00      PROA  
ATOM   1177  C   GLN P  76      27.064  16.044  80.490  0.00  0.00      PROA  
ATOM   1178  O   GLN P  76      27.689  15.339  81.245  0.00  0.00      PROA  
ATOM   1179  N   LEU P  77      26.856  15.697  79.237  0.00  0.00      PROA  
ATOM   1180  HN  LEU P  77      26.364  16.365  78.684  0.00  0.00      PROA  
ATOM   1181  CA  LEU P  77      27.280  14.385  78.639  0.00  0.00      PROA  
ATOM   1182  HA  LEU P  77      26.880  13.580  79.239  0.00  0.00      PROA  
ATOM   1183  CB  LEU P  77      26.591  14.266  77.241  0.00  0.00      PROA  
ATOM   1184  HB1 LEU P  77      25.497  14.460  77.232  0.00  0.00      PROA  
ATOM   1185  HB2 LEU P  77      26.951  15.114  76.620  0.00  0.00      PROA  
ATOM   1186  CG  LEU P  77      26.821  13.002  76.449  0.00  0.00      PROA  
ATOM   1187  HG  LEU P  77      27.885  12.694  76.358  0.00  0.00      PROA  
ATOM   1188  CD1 LEU P  77      26.139  11.807  77.119  0.00  0.00      PROA  
ATOM   1189 HD11 LEU P  77      25.028  11.830  77.123  0.00  0.00      PROA  
ATOM   1190 HD12 LEU P  77      26.501  10.967  76.488  0.00  0.00      PROA  
ATOM   1191 HD13 LEU P  77      26.548  11.611  78.133  0.00  0.00      PROA  
ATOM   1192  CD2 LEU P  77      26.249  13.142  75.066  0.00  0.00      PROA  
ATOM   1193 HD21 LEU P  77      26.175  12.220  74.451  0.00  0.00      PROA  
ATOM   1194 HD22 LEU P  77      25.240  13.590  75.196  0.00  0.00      PROA  
ATOM   1195 HD23 LEU P  77      26.872  13.768  74.392  0.00  0.00      PROA  
ATOM   1196  C   LEU P  77      28.743  14.049  78.607  0.00  0.00      PROA  
ATOM   1197  O   LEU P  77      29.139  13.001  79.013  0.00  0.00      PROA  
ATOM   1198  N   MET P  78      29.604  14.998  78.033  0.00  0.00      PROA  
ATOM   1199  HN  MET P  78      29.330  15.904  77.722  0.00  0.00      PROA  
ATOM   1200  CA  MET P  78      31.050  14.687  77.818  0.00  0.00      PROA  
ATOM   1201  HA  MET P  78      31.271  13.656  78.053  0.00  0.00      PROA  
ATOM   1202  CB  MET P  78      31.395  14.939  76.390  0.00  0.00      PROA  
ATOM   1203  HB1 MET P  78      31.093  16.008  76.366  0.00  0.00      PROA  
ATOM   1204  HB2 MET P  78      32.498  14.957  76.257  0.00  0.00      PROA  
ATOM   1205  CG  MET P  78      30.625  13.998  75.439  0.00  0.00      PROA  
ATOM   1206  HG1 MET P  78      31.096  13.009  75.625  0.00  0.00      PROA  
ATOM   1207  HG2 MET P  78      29.585  13.749  75.739  0.00  0.00      PROA  
ATOM   1208  SD  MET P  78      30.711  14.471  73.753  0.00  0.00      PROA  
ATOM   1209  CE  MET P  78      29.677  13.211  73.043  0.00  0.00      PROA  
ATOM   1210  HE1 MET P  78      28.833  13.673  72.487  0.00  0.00      PROA  
ATOM   1211  HE2 MET P  78      30.196  12.480  72.388  0.00  0.00      PROA  
ATOM   1212  HE3 MET P  78      29.164  12.632  73.841  0.00  0.00      PROA  
ATOM   1213  C   MET P  78      31.896  15.451  78.740  0.00  0.00      PROA  
ATOM   1214  O   MET P  78      33.090  15.137  78.799  0.00  0.00      PROA  
ATOM   1215  N   GLY P  79      31.370  16.371  79.554  0.00  0.00      PROA  
ATOM   1216  HN  GLY P  79      30.389  16.513  79.445  0.00  0.00      PROA  
ATOM   1217  CA  GLY P  79      32.142  17.324  80.358  0.00  0.00      PROA  
ATOM   1218  HA1 GLY P  79      33.101  16.971  80.706  0.00  0.00      PROA  
ATOM   1219  HA2 GLY P  79      31.530  17.717  81.156  0.00  0.00      PROA  
ATOM   1220  C   GLY P  79      32.638  18.559  79.634  0.00  0.00      PROA  
ATOM   1221  O   GLY P  79      32.464  18.797  78.451  0.00  0.00      PROA  
ATOM   1222  N   THR P  80      33.311  19.470  80.455  0.00  0.00      PROA  
ATOM   1223  HN  THR P  80      33.397  19.404  81.446  0.00  0.00      PROA  
ATOM   1224  CA  THR P  80      33.627  20.772  79.953  0.00  0.00      PROA  
ATOM   1225  HA  THR P  80      32.770  21.311  79.577  0.00  0.00      PROA  
ATOM   1226  CB  THR P  80      34.130  21.615  81.205  0.00  0.00      PROA  
ATOM   1227  HB  THR P  80      33.328  21.528  81.968  0.00  0.00      PROA  
ATOM   1228  OG1 THR P  80      34.421  22.923  80.922  0.00  0.00      PROA  
ATOM   1229  HG1 THR P  80      33.610  23.312  80.585  0.00  0.00      PROA  
ATOM   1230  CG2 THR P  80      35.492  21.051  81.780  0.00  0.00      PROA  
ATOM   1231 HG21 THR P  80      36.339  21.328  81.116  0.00  0.00      PROA  
ATOM   1232 HG22 THR P  80      35.703  21.445  82.797  0.00  0.00      PROA  
ATOM   1233 HG23 THR P  80      35.365  19.948  81.782  0.00  0.00      PROA  
ATOM   1234  C   THR P  80      34.623  20.912  78.829  0.00  0.00      PROA  
ATOM   1235  O   THR P  80      35.597  20.142  78.749  0.00  0.00      PROA  
ATOM   1236  N   SER P  81      34.404  21.891  77.981  0.00  0.00      PROA  
ATOM   1237  HN  SER P  81      33.556  22.417  77.989  0.00  0.00      PROA  
ATOM   1238  CA  SER P  81      35.336  22.239  76.957  0.00  0.00      PROA  
ATOM   1239  HA  SER P  81      34.830  23.032  76.427  0.00  0.00      PROA  
ATOM   1240  CB  SER P  81      36.673  22.753  77.533  0.00  0.00      PROA  
ATOM   1241  HB1 SER P  81      37.098  23.261  76.641  0.00  0.00      PROA  
ATOM   1242  HB2 SER P  81      36.514  23.458  78.377  0.00  0.00      PROA  
ATOM   1243  OG  SER P  81      37.599  21.806  78.134  0.00  0.00      PROA  
ATOM   1244  HG1 SER P  81      37.124  20.976  78.221  0.00  0.00      PROA  
ATOM   1245  C   SER P  81      35.604  21.155  75.829  0.00  0.00      PROA  
ATOM   1246  O   SER P  81      36.710  20.881  75.497  0.00  0.00      PROA  
ATOM   1247  N   GLN P  82      34.513  20.663  75.198  0.00  0.00      PROA  
ATOM   1248  HN  GLN P  82      33.566  20.897  75.402  0.00  0.00      PROA  
ATOM   1249  CA  GLN P  82      34.619  19.910  73.962  0.00  0.00      PROA  
ATOM   1250  HA  GLN P  82      35.408  19.178  74.054  0.00  0.00      PROA  
ATOM   1251  CB  GLN P  82      33.258  19.189  73.657  0.00  0.00      PROA  
ATOM   1252  HB1 GLN P  82      32.425  19.898  73.465  0.00  0.00      PROA  
ATOM   1253  HB2 GLN P  82      33.442  18.630  72.715  0.00  0.00      PROA  
ATOM   1254  CG  GLN P  82      32.776  18.201  74.703  0.00  0.00      PROA  
ATOM   1255  HG1 GLN P  82      32.464  18.765  75.607  0.00  0.00      PROA  
ATOM   1256  HG2 GLN P  82      31.860  17.666  74.374  0.00  0.00      PROA  
ATOM   1257  CD  GLN P  82      33.824  17.268  75.188  0.00  0.00      PROA  
ATOM   1258  OE1 GLN P  82      34.397  16.448  74.464  0.00  0.00      PROA  
ATOM   1259  NE2 GLN P  82      34.194  17.409  76.466  0.00  0.00      PROA  
ATOM   1260 HE21 GLN P  82      34.662  16.640  76.901  0.00  0.00      PROA  
ATOM   1261 HE22 GLN P  82      33.606  17.973  77.046  0.00  0.00      PROA  
ATOM   1262  C   GLN P  82      34.934  20.832  72.779  0.00  0.00      PROA  
ATOM   1263  O   GLN P  82      34.284  21.865  72.579  0.00  0.00      PROA  
ATOM   1264  N   GLY P  83      35.852  20.434  71.867  0.00  0.00      PROA  
ATOM   1265  HN  GLY P  83      36.551  19.790  72.169  0.00  0.00      PROA  
ATOM   1266  CA  GLY P  83      36.164  20.990  70.523  0.00  0.00      PROA  
ATOM   1267  HA1 GLY P  83      37.192  20.750  70.297  0.00  0.00      PROA  
ATOM   1268  HA2 GLY P  83      36.135  22.069  70.507  0.00  0.00      PROA  
ATOM   1269  C   GLY P  83      35.307  20.390  69.469  0.00  0.00      PROA  
ATOM   1270  O   GLY P  83      34.881  21.061  68.522  0.00  0.00      PROA  
ATOM   1271  N   GLY P  84      34.933  19.101  69.630  0.00  0.00      PROA  
ATOM   1272  HN  GLY P  84      35.266  18.634  70.446  0.00  0.00      PROA  
ATOM   1273  CA  GLY P  84      34.022  18.295  68.781  0.00  0.00      PROA  
ATOM   1274  HA1 GLY P  84      34.113  17.266  69.096  0.00  0.00      PROA  
ATOM   1275  HA2 GLY P  84      34.258  18.510  67.750  0.00  0.00      PROA  
ATOM   1276  C   GLY P  84      32.612  18.521  69.048  0.00  0.00      PROA  
ATOM   1277  O   GLY P  84      32.247  19.500  69.663  0.00  0.00      PROA  
ATOM   1278  N   MET P  85      31.741  17.585  68.599  0.00  0.00      PROA  
ATOM   1279  HN  MET P  85      32.147  16.757  68.221  0.00  0.00      PROA  
ATOM   1280  CA  MET P  85      30.262  17.729  68.595  0.00  0.00      PROA  
ATOM   1281  HA  MET P  85      29.911  16.888  68.016  0.00  0.00      PROA  
ATOM   1282  CB  MET P  85      29.731  17.657  70.062  0.00  0.00      PROA  
ATOM   1283  HB1 MET P  85      30.253  18.449  70.640  0.00  0.00      PROA  
ATOM   1284  HB2 MET P  85      28.666  17.968  70.125  0.00  0.00      PROA  
ATOM   1285  CG  MET P  85      30.001  16.277  70.736  0.00  0.00      PROA  
ATOM   1286  HG1 MET P  85      31.073  15.989  70.683  0.00  0.00      PROA  
ATOM   1287  HG2 MET P  85      29.599  16.329  71.770  0.00  0.00      PROA  
ATOM   1288  SD  MET P  85      29.140  14.914  69.870  0.00  0.00      PROA  
ATOM   1289  CE  MET P  85      27.478  15.708  69.531  0.00  0.00      PROA  
ATOM   1290  HE1 MET P  85      26.877  14.959  68.971  0.00  0.00      PROA  
ATOM   1291  HE2 MET P  85      26.966  15.986  70.477  0.00  0.00      PROA  
ATOM   1292  HE3 MET P  85      27.543  16.637  68.925  0.00  0.00      PROA  
ATOM   1293  C   MET P  85      29.660  19.004  68.015  0.00  0.00      PROA  
ATOM   1294  O   MET P  85      28.970  19.756  68.662  0.00  0.00      PROA  
ATOM   1295  N   TRP P  86      29.861  19.182  66.698  0.00  0.00      PROA  
ATOM   1296  HN  TRP P  86      30.422  18.557  66.161  0.00  0.00      PROA  
ATOM   1297  CA  TRP P  86      29.238  20.246  65.944  0.00  0.00      PROA  
ATOM   1298  HA  TRP P  86      29.534  21.131  66.488  0.00  0.00      PROA  
ATOM   1299  CB  TRP P  86      29.693  20.306  64.456  0.00  0.00      PROA  
ATOM   1300  HB1 TRP P  86      30.754  19.994  64.565  0.00  0.00      PROA  
ATOM   1301  HB2 TRP P  86      29.204  19.529  63.830  0.00  0.00      PROA  
ATOM   1302  CG  TRP P  86      29.790  21.629  63.665  0.00  0.00      PROA  
ATOM   1303  CD1 TRP P  86      30.329  22.790  64.039  0.00  0.00      PROA  
ATOM   1304  HD1 TRP P  86      30.573  22.992  65.072  0.00  0.00      PROA  
ATOM   1305  NE1 TRP P  86      30.240  23.741  63.072  0.00  0.00      PROA  
ATOM   1306  HE1 TRP P  86      30.530  24.673  63.106  0.00  0.00      PROA  
ATOM   1307  CE2 TRP P  86      29.668  23.167  61.939  0.00  0.00      PROA  
ATOM   1308  CD2 TRP P  86      29.421  21.782  62.322  0.00  0.00      PROA  
ATOM   1309  CE3 TRP P  86      28.704  20.997  61.430  0.00  0.00      PROA  
ATOM   1310  HE3 TRP P  86      28.349  20.037  61.776  0.00  0.00      PROA  
ATOM   1311  CZ3 TRP P  86      28.395  21.513  60.172  0.00  0.00      PROA  
ATOM   1312  HZ3 TRP P  86      27.989  20.803  59.466  0.00  0.00      PROA  
ATOM   1313  CZ2 TRP P  86      29.332  23.687  60.660  0.00  0.00      PROA  
ATOM   1314  HZ2 TRP P  86      29.528  24.673  60.265  0.00  0.00      PROA  
ATOM   1315  CH2 TRP P  86      28.769  22.787  59.783  0.00  0.00      PROA  
ATOM   1316  HH2 TRP P  86      28.822  23.017  58.729  0.00  0.00      PROA  
ATOM   1317  C   TRP P  86      27.701  20.265  65.977  0.00  0.00      PROA  
ATOM   1318  O   TRP P  86      26.979  19.295  65.769  0.00  0.00      PROA  
ATOM   1319  N   VAL P  87      27.156  21.453  66.301  0.00  0.00      PROA  
ATOM   1320  HN  VAL P  87      27.756  22.220  66.516  0.00  0.00      PROA  
ATOM   1321  CA  VAL P  87      25.768  21.559  66.618  0.00  0.00      PROA  
ATOM   1322  HA  VAL P  87      25.191  20.912  65.974  0.00  0.00      PROA  
ATOM   1323  CB  VAL P  87      25.363  21.326  68.171  0.00  0.00      PROA  
ATOM   1324  HB  VAL P  87      26.103  21.929  68.740  0.00  0.00      PROA  
ATOM   1325  CG1 VAL P  87      23.915  21.586  68.657  0.00  0.00      PROA  
ATOM   1326 HG11 VAL P  87      23.524  22.600  68.428  0.00  0.00      PROA  
ATOM   1327 HG12 VAL P  87      23.206  20.896  68.152  0.00  0.00      PROA  
ATOM   1328 HG13 VAL P  87      23.695  21.455  69.739  0.00  0.00      PROA  
ATOM   1329  CG2 VAL P  87      25.524  19.762  68.572  0.00  0.00      PROA  
ATOM   1330 HG21 VAL P  87      25.027  19.575  69.548  0.00  0.00      PROA  
ATOM   1331 HG22 VAL P  87      25.194  19.081  67.758  0.00  0.00      PROA  
ATOM   1332 HG23 VAL P  87      26.617  19.634  68.726  0.00  0.00      PROA  
ATOM   1333  C   VAL P  87      25.125  22.908  66.249  0.00  0.00      PROA  
ATOM   1334  O   VAL P  87      25.630  23.965  66.542  0.00  0.00      PROA  
ATOM   1335  N   GLY P  88      23.911  22.936  65.675  0.00  0.00      PROA  
ATOM   1336  HN  GLY P  88      23.493  22.120  65.282  0.00  0.00      PROA  
ATOM   1337  CA  GLY P  88      23.422  24.276  65.191  0.00  0.00      PROA  
ATOM   1338  HA1 GLY P  88      24.199  24.533  64.487  0.00  0.00      PROA  
ATOM   1339  HA2 GLY P  88      23.343  24.987  66.000  0.00  0.00      PROA  
ATOM   1340  C   GLY P  88      22.200  24.133  64.430  0.00  0.00      PROA  
ATOM   1341  O   GLY P  88      21.638  23.063  64.279  0.00  0.00      PROA  
ATOM   1342  N   THR P  89      21.723  25.249  63.891  0.00  0.00      PROA  
ATOM   1343  HN  THR P  89      22.126  26.148  64.043  0.00  0.00      PROA  
ATOM   1344  CA  THR P  89      20.505  25.207  63.079  0.00  0.00      PROA  
ATOM   1345  HA  THR P  89      19.899  24.415  63.494  0.00  0.00      PROA  
ATOM   1346  CB  THR P  89      19.583  26.466  63.148  0.00  0.00      PROA  
ATOM   1347  HB  THR P  89      18.586  26.308  62.684  0.00  0.00      PROA  
ATOM   1348  OG1 THR P  89      20.251  27.531  62.491  0.00  0.00      PROA  
ATOM   1349  HG1 THR P  89      19.999  28.351  62.922  0.00  0.00      PROA  
ATOM   1350  CG2 THR P  89      19.246  26.911  64.598  0.00  0.00      PROA  
ATOM   1351 HG21 THR P  89      18.840  26.091  65.229  0.00  0.00      PROA  
ATOM   1352 HG22 THR P  89      20.159  27.330  65.071  0.00  0.00      PROA  
ATOM   1353 HG23 THR P  89      18.481  27.716  64.606  0.00  0.00      PROA  
ATOM   1354  C   THR P  89      20.846  24.892  61.614  0.00  0.00      PROA  
ATOM   1355  O   THR P  89      22.051  24.909  61.235  0.00  0.00      PROA  
ATOM   1356  N   PHE P  90      19.904  24.652  60.701  0.00  0.00      PROA  
ATOM   1357  HN  PHE P  90      18.927  24.704  60.894  0.00  0.00      PROA  
ATOM   1358  CA  PHE P  90      20.343  24.335  59.327  0.00  0.00      PROA  
ATOM   1359  HA  PHE P  90      21.071  23.540  59.255  0.00  0.00      PROA  
ATOM   1360  CB  PHE P  90      19.128  23.917  58.428  0.00  0.00      PROA  
ATOM   1361  HB1 PHE P  90      18.359  24.719  58.420  0.00  0.00      PROA  
ATOM   1362  HB2 PHE P  90      19.529  23.836  57.395  0.00  0.00      PROA  
ATOM   1363  CG  PHE P  90      18.441  22.626  58.908  0.00  0.00      PROA  
ATOM   1364  CD1 PHE P  90      18.666  21.523  58.174  0.00  0.00      PROA  
ATOM   1365  HD1 PHE P  90      19.366  21.446  57.355  0.00  0.00      PROA  
ATOM   1366  CE1 PHE P  90      17.979  20.313  58.409  0.00  0.00      PROA  
ATOM   1367  HE1 PHE P  90      18.059  19.393  57.849  0.00  0.00      PROA  
ATOM   1368  CZ  PHE P  90      17.141  20.263  59.552  0.00  0.00      PROA  
ATOM   1369  HZ  PHE P  90      16.762  19.295  59.845  0.00  0.00      PROA  
ATOM   1370  CD2 PHE P  90      17.489  22.647  59.920  0.00  0.00      PROA  
ATOM   1371  HD2 PHE P  90      17.343  23.574  60.455  0.00  0.00      PROA  
ATOM   1372  CE2 PHE P  90      16.913  21.433  60.318  0.00  0.00      PROA  
ATOM   1373  HE2 PHE P  90      16.231  21.392  61.154  0.00  0.00      PROA  
ATOM   1374  C   PHE P  90      20.980  25.574  58.673  0.00  0.00      PROA  
ATOM   1375  O   PHE P  90      21.976  25.465  57.988  0.00  0.00      PROA  
ATOM   1376  N   HSE P  91      20.534  26.777  58.927  0.00  0.00      PROA  
ATOM   1377  HN  HSE P  91      19.617  26.763  59.319  0.00  0.00      PROA  
ATOM   1378  CA  HSE P  91      21.063  28.017  58.497  0.00  0.00      PROA  
ATOM   1379  HA  HSE P  91      21.328  28.007  57.450  0.00  0.00      PROA  
ATOM   1380  CB  HSE P  91      20.103  29.156  58.677  0.00  0.00      PROA  
ATOM   1381  HB1 HSE P  91      19.626  29.134  59.680  0.00  0.00      PROA  
ATOM   1382  HB2 HSE P  91      20.532  30.179  58.604  0.00  0.00      PROA  
ATOM   1383  ND1 HSE P  91      17.885  28.430  57.903  0.00  0.00      PROA  
ATOM   1384  CG  HSE P  91      19.049  29.127  57.660  0.00  0.00      PROA  
ATOM   1385  CE1 HSE P  91      17.022  28.947  57.056  0.00  0.00      PROA  
ATOM   1386  HE1 HSE P  91      15.979  28.741  56.816  0.00  0.00      PROA  
ATOM   1387  NE2 HSE P  91      17.556  29.895  56.201  0.00  0.00      PROA  
ATOM   1388  HE2 HSE P  91      17.178  30.377  55.412  0.00  0.00      PROA  
ATOM   1389  CD2 HSE P  91      18.844  30.029  56.649  0.00  0.00      PROA  
ATOM   1390  HD2 HSE P  91      19.612  30.683  56.253  0.00  0.00      PROA  
ATOM   1391  C   HSE P  91      22.340  28.375  59.260  0.00  0.00      PROA  
ATOM   1392  O   HSE P  91      23.251  28.800  58.564  0.00  0.00      PROA  
ATOM   1393  N   GLY P  92      22.381  28.163  60.546  0.00  0.00      PROA  
ATOM   1394  HN  GLY P  92      21.569  27.835  61.022  0.00  0.00      PROA  
ATOM   1395  CA  GLY P  92      23.605  28.351  61.337  0.00  0.00      PROA  
ATOM   1396  HA1 GLY P  92      23.447  28.190  62.393  0.00  0.00      PROA  
ATOM   1397  HA2 GLY P  92      23.924  29.365  61.145  0.00  0.00      PROA  
ATOM   1398  C   GLY P  92      24.782  27.492  61.017  0.00  0.00      PROA  
ATOM   1399  O   GLY P  92      25.875  27.936  61.071  0.00  0.00      PROA  
ATOM   1400  N   LEU P  93      24.608  26.156  60.689  0.00  0.00      PROA  
ATOM   1401  HN  LEU P  93      23.681  25.792  60.742  0.00  0.00      PROA  
ATOM   1402  CA  LEU P  93      25.675  25.287  60.354  0.00  0.00      PROA  
ATOM   1403  HA  LEU P  93      26.568  25.537  60.907  0.00  0.00      PROA  
ATOM   1404  CB  LEU P  93      25.362  23.768  60.562  0.00  0.00      PROA  
ATOM   1405  HB1 LEU P  93      24.553  23.545  59.834  0.00  0.00      PROA  
ATOM   1406  HB2 LEU P  93      26.222  23.142  60.240  0.00  0.00      PROA  
ATOM   1407  CG  LEU P  93      25.023  23.334  61.987  0.00  0.00      PROA  
ATOM   1408  HG  LEU P  93      24.128  23.900  62.321  0.00  0.00      PROA  
ATOM   1409  CD1 LEU P  93      24.741  21.817  62.081  0.00  0.00      PROA  
ATOM   1410 HD11 LEU P  93      23.992  21.604  61.288  0.00  0.00      PROA  
ATOM   1411 HD12 LEU P  93      25.684  21.278  61.849  0.00  0.00      PROA  
ATOM   1412 HD13 LEU P  93      24.439  21.475  63.094  0.00  0.00      PROA  
ATOM   1413  CD2 LEU P  93      26.267  23.633  62.813  0.00  0.00      PROA  
ATOM   1414 HD21 LEU P  93      27.227  23.539  62.262  0.00  0.00      PROA  
ATOM   1415 HD22 LEU P  93      26.189  24.666  63.215  0.00  0.00      PROA  
ATOM   1416 HD23 LEU P  93      26.308  22.939  63.681  0.00  0.00      PROA  
ATOM   1417  C   LEU P  93      26.049  25.579  58.897  0.00  0.00      PROA  
ATOM   1418  O   LEU P  93      27.243  25.438  58.534  0.00  0.00      PROA  
ATOM   1419  N   ALA P  94      25.105  26.098  57.954  0.00  0.00      PROA  
ATOM   1420  HN  ALA P  94      24.169  26.218  58.277  0.00  0.00      PROA  
ATOM   1421  CA  ALA P  94      25.511  26.586  56.662  0.00  0.00      PROA  
ATOM   1422  HA  ALA P  94      26.239  25.884  56.282  0.00  0.00      PROA  
ATOM   1423  CB  ALA P  94      24.294  26.610  55.708  0.00  0.00      PROA  
ATOM   1424  HB1 ALA P  94      23.690  27.521  55.906  0.00  0.00      PROA  
ATOM   1425  HB2 ALA P  94      24.593  26.660  54.639  0.00  0.00      PROA  
ATOM   1426  HB3 ALA P  94      23.679  25.705  55.902  0.00  0.00      PROA  
ATOM   1427  C   ALA P  94      26.318  27.856  56.722  0.00  0.00      PROA  
ATOM   1428  O   ALA P  94      27.419  27.945  56.166  0.00  0.00      PROA  
ATOM   1429  N   HSD P  95      25.839  28.832  57.553  0.00  0.00      PROA  
ATOM   1430  HN  HSD P  95      24.887  28.748  57.836  0.00  0.00      PROA  
ATOM   1431  CA  HSD P  95      26.579  30.023  57.827  0.00  0.00      PROA  
ATOM   1432  HA  HSD P  95      26.716  30.449  56.844  0.00  0.00      PROA  
ATOM   1433  CB  HSD P  95      25.684  30.930  58.698  0.00  0.00      PROA  
ATOM   1434  HB1 HSD P  95      24.707  31.254  58.281  0.00  0.00      PROA  
ATOM   1435  HB2 HSD P  95      25.438  30.376  59.629  0.00  0.00      PROA  
ATOM   1436  ND1 HSD P  95      26.104  33.039  60.136  0.00  0.00      PROA  
ATOM   1437  HD1 HSD P  95      25.673  32.645  60.947  0.00  0.00      PROA  
ATOM   1438  CG  HSD P  95      26.324  32.292  58.984  0.00  0.00      PROA  
ATOM   1439  CE1 HSD P  95      26.777  34.205  59.938  0.00  0.00      PROA  
ATOM   1440  HE1 HSD P  95      26.797  35.010  60.674  0.00  0.00      PROA  
ATOM   1441  NE2 HSD P  95      27.384  34.240  58.796  0.00  0.00      PROA  
ATOM   1442  CD2 HSD P  95      27.098  33.078  58.188  0.00  0.00      PROA  
ATOM   1443  HD2 HSD P  95      27.551  32.745  57.263  0.00  0.00      PROA  
ATOM   1444  C   HSD P  95      28.062  29.795  58.445  0.00  0.00      PROA  
ATOM   1445  O   HSD P  95      29.091  30.387  58.172  0.00  0.00      PROA  
ATOM   1446  N   ARG P  96      28.177  28.829  59.368  0.00  0.00      PROA  
ATOM   1447  HN  ARG P  96      27.439  28.298  59.778  0.00  0.00      PROA  
ATOM   1448  CA  ARG P  96      29.470  28.456  59.825  0.00  0.00      PROA  
ATOM   1449  HA  ARG P  96      30.100  29.285  60.114  0.00  0.00      PROA  
ATOM   1450  CB  ARG P  96      29.047  27.675  61.011  0.00  0.00      PROA  
ATOM   1451  HB1 ARG P  96      28.192  27.005  60.775  0.00  0.00      PROA  
ATOM   1452  HB2 ARG P  96      29.858  27.066  61.464  0.00  0.00      PROA  
ATOM   1453  CG  ARG P  96      28.543  28.646  62.133  0.00  0.00      PROA  
ATOM   1454  HG1 ARG P  96      29.347  29.371  62.385  0.00  0.00      PROA  
ATOM   1455  HG2 ARG P  96      27.780  29.335  61.713  0.00  0.00      PROA  
ATOM   1456  CD  ARG P  96      27.961  27.982  63.357  0.00  0.00      PROA  
ATOM   1457  HD1 ARG P  96      27.642  28.821  64.011  0.00  0.00      PROA  
ATOM   1458  HD2 ARG P  96      27.204  27.227  63.055  0.00  0.00      PROA  
ATOM   1459  NE  ARG P  96      29.086  27.329  64.000  0.00  0.00      PROA  
ATOM   1460  HE  ARG P  96      29.977  27.629  63.657  0.00  0.00      PROA  
ATOM   1461  CZ  ARG P  96      28.915  26.458  64.975  0.00  0.00      PROA  
ATOM   1462  NH1 ARG P  96      27.743  26.172  65.421  0.00  0.00      PROA  
ATOM   1463 HH11 ARG P  96      27.747  25.444  66.107  0.00  0.00      PROA  
ATOM   1464 HH12 ARG P  96      26.967  26.749  65.166  0.00  0.00      PROA  
ATOM   1465  NH2 ARG P  96      29.922  25.905  65.520  0.00  0.00      PROA  
ATOM   1466 HH21 ARG P  96      29.665  25.365  66.321  0.00  0.00      PROA  
ATOM   1467 HH22 ARG P  96      30.861  26.239  65.447  0.00  0.00      PROA  
ATOM   1468  C   ARG P  96      30.317  27.646  58.917  0.00  0.00      PROA  
ATOM   1469  O   ARG P  96      31.578  27.609  59.097  0.00  0.00      PROA  
ATOM   1470  N   LEU P  97      29.715  26.901  57.909  0.00  0.00      PROA  
ATOM   1471  HN  LEU P  97      28.718  26.914  57.898  0.00  0.00      PROA  
ATOM   1472  CA  LEU P  97      30.380  26.260  56.806  0.00  0.00      PROA  
ATOM   1473  HA  LEU P  97      31.210  25.711  57.227  0.00  0.00      PROA  
ATOM   1474  CB  LEU P  97      29.577  25.197  56.046  0.00  0.00      PROA  
ATOM   1475  HB1 LEU P  97      29.420  24.308  56.692  0.00  0.00      PROA  
ATOM   1476  HB2 LEU P  97      28.559  25.593  55.841  0.00  0.00      PROA  
ATOM   1477  CG  LEU P  97      30.141  24.661  54.704  0.00  0.00      PROA  
ATOM   1478  HG  LEU P  97      30.385  25.521  54.043  0.00  0.00      PROA  
ATOM   1479  CD1 LEU P  97      31.561  24.022  54.965  0.00  0.00      PROA  
ATOM   1480 HD11 LEU P  97      31.900  23.438  54.083  0.00  0.00      PROA  
ATOM   1481 HD12 LEU P  97      32.249  24.863  55.196  0.00  0.00      PROA  
ATOM   1482 HD13 LEU P  97      31.537  23.318  55.824  0.00  0.00      PROA  
ATOM   1483  CD2 LEU P  97      29.189  23.742  53.945  0.00  0.00      PROA  
ATOM   1484 HD21 LEU P  97      28.850  22.834  54.488  0.00  0.00      PROA  
ATOM   1485 HD22 LEU P  97      28.312  24.296  53.548  0.00  0.00      PROA  
ATOM   1486 HD23 LEU P  97      29.632  23.388  52.990  0.00  0.00      PROA  
ATOM   1487  C   LEU P  97      31.021  27.335  55.908  0.00  0.00      PROA  
ATOM   1488  O   LEU P  97      32.228  27.369  55.661  0.00  0.00      PROA  
ATOM   1489  N   LEU P  98      30.187  28.304  55.559  0.00  0.00      PROA  
ATOM   1490  HN  LEU P  98      29.219  28.280  55.794  0.00  0.00      PROA  
ATOM   1491  CA  LEU P  98      30.482  29.558  54.852  0.00  0.00      PROA  
ATOM   1492  HA  LEU P  98      31.126  29.136  54.095  0.00  0.00      PROA  
ATOM   1493  CB  LEU P  98      29.264  30.206  54.084  0.00  0.00      PROA  
ATOM   1494  HB1 LEU P  98      28.534  30.470  54.879  0.00  0.00      PROA  
ATOM   1495  HB2 LEU P  98      29.597  31.095  53.506  0.00  0.00      PROA  
ATOM   1496  CG  LEU P  98      28.489  29.267  53.171  0.00  0.00      PROA  
ATOM   1497  HG  LEU P  98      28.188  28.453  53.864  0.00  0.00      PROA  
ATOM   1498  CD1 LEU P  98      27.259  30.085  52.651  0.00  0.00      PROA  
ATOM   1499 HD11 LEU P  98      26.734  30.442  53.563  0.00  0.00      PROA  
ATOM   1500 HD12 LEU P  98      27.681  31.015  52.212  0.00  0.00      PROA  
ATOM   1501 HD13 LEU P  98      26.503  29.666  51.953  0.00  0.00      PROA  
ATOM   1502  CD2 LEU P  98      29.332  28.632  52.088  0.00  0.00      PROA  
ATOM   1503 HD21 LEU P  98      29.827  27.790  52.617  0.00  0.00      PROA  
ATOM   1504 HD22 LEU P  98      28.690  28.031  51.409  0.00  0.00      PROA  
ATOM   1505 HD23 LEU P  98      30.128  29.224  51.588  0.00  0.00      PROA  
ATOM   1506  C   LEU P  98      31.398  30.608  55.418  0.00  0.00      PROA  
ATOM   1507  O   LEU P  98      32.285  31.005  54.704  0.00  0.00      PROA  
ATOM   1508  N   ARG P  99      31.356  30.987  56.724  0.00  0.00      PROA  
ATOM   1509  HN  ARG P  99      30.531  30.922  57.280  0.00  0.00      PROA  
ATOM   1510  CA  ARG P  99      32.437  31.716  57.329  0.00  0.00      PROA  
ATOM   1511  HA  ARG P  99      32.507  32.627  56.753  0.00  0.00      PROA  
ATOM   1512  CB  ARG P  99      32.128  32.187  58.765  0.00  0.00      PROA  
ATOM   1513  HB1 ARG P  99      31.793  31.383  59.454  0.00  0.00      PROA  
ATOM   1514  HB2 ARG P  99      33.066  32.552  59.235  0.00  0.00      PROA  
ATOM   1515  CG  ARG P  99      30.903  33.207  58.912  0.00  0.00      PROA  
ATOM   1516  HG1 ARG P  99      29.983  32.718  58.525  0.00  0.00      PROA  
ATOM   1517  HG2 ARG P  99      30.678  33.381  59.986  0.00  0.00      PROA  
ATOM   1518  CD  ARG P  99      31.157  34.571  58.233  0.00  0.00      PROA  
ATOM   1519  HD1 ARG P  99      32.079  34.972  58.707  0.00  0.00      PROA  
ATOM   1520  HD2 ARG P  99      31.405  34.477  57.155  0.00  0.00      PROA  
ATOM   1521  NE  ARG P  99      30.011  35.400  58.554  0.00  0.00      PROA  
ATOM   1522  HE  ARG P  99      29.127  35.066  58.881  0.00  0.00      PROA  
ATOM   1523  CZ  ARG P  99      29.965  36.662  58.190  0.00  0.00      PROA  
ATOM   1524  NH1 ARG P  99      30.937  37.304  57.650  0.00  0.00      PROA  
ATOM   1525 HH11 ARG P  99      30.497  38.046  57.143  0.00  0.00      PROA  
ATOM   1526 HH12 ARG P  99      31.718  36.809  57.270  0.00  0.00      PROA  
ATOM   1527  NH2 ARG P  99      28.909  37.383  58.418  0.00  0.00      PROA  
ATOM   1528 HH21 ARG P  99      28.871  38.293  58.006  0.00  0.00      PROA  
ATOM   1529 HH22 ARG P  99      28.048  36.920  58.627  0.00  0.00      PROA  
ATOM   1530  C   ARG P  99      33.812  31.137  57.231  0.00  0.00      PROA  
ATOM   1531  O   ARG P  99      34.756  31.810  56.883  0.00  0.00      PROA  
ATOM   1532  N   ALA P 100      33.880  29.799  57.366  0.00  0.00      PROA  
ATOM   1533  HN  ALA P 100      33.050  29.284  57.599  0.00  0.00      PROA  
ATOM   1534  CA  ALA P 100      35.111  29.076  57.215  0.00  0.00      PROA  
ATOM   1535  HA  ALA P 100      35.838  29.678  57.721  0.00  0.00      PROA  
ATOM   1536  CB  ALA P 100      34.967  27.755  58.002  0.00  0.00      PROA  
ATOM   1537  HB1 ALA P 100      34.389  27.037  57.376  0.00  0.00      PROA  
ATOM   1538  HB2 ALA P 100      34.410  27.980  58.935  0.00  0.00      PROA  
ATOM   1539  HB3 ALA P 100      35.970  27.325  58.268  0.00  0.00      PROA  
ATOM   1540  C   ALA P 100      35.630  28.864  55.773  0.00  0.00      PROA  
ATOM   1541  O   ALA P 100      36.840  28.747  55.605  0.00  0.00      PROA  
ATOM   1542  N   HSD P 101      34.775  28.882  54.703  0.00  0.00      PROA  
ATOM   1543  HN  HSD P 101      33.789  28.894  54.848  0.00  0.00      PROA  
ATOM   1544  CA  HSD P 101      35.146  28.708  53.313  0.00  0.00      PROA  
ATOM   1545  HA  HSD P 101      36.202  28.485  53.321  0.00  0.00      PROA  
ATOM   1546  CB  HSD P 101      34.470  27.424  52.697  0.00  0.00      PROA  
ATOM   1547  HB1 HSD P 101      33.399  27.387  52.989  0.00  0.00      PROA  
ATOM   1548  HB2 HSD P 101      34.112  27.515  51.650  0.00  0.00      PROA  
ATOM   1549  ND1 HSD P 101      36.213  25.604  52.188  0.00  0.00      PROA  
ATOM   1550  HD1 HSD P 101      36.699  25.901  51.367  0.00  0.00      PROA  
ATOM   1551  CG  HSD P 101      35.240  26.154  53.015  0.00  0.00      PROA  
ATOM   1552  CE1 HSD P 101      36.500  24.397  52.662  0.00  0.00      PROA  
ATOM   1553  HE1 HSD P 101      37.262  23.741  52.239  0.00  0.00      PROA  
ATOM   1554  NE2 HSD P 101      35.880  24.132  53.807  0.00  0.00      PROA  
ATOM   1555  CD2 HSD P 101      34.988  25.239  53.942  0.00  0.00      PROA  
ATOM   1556  HD2 HSD P 101      34.388  25.347  54.837  0.00  0.00      PROA  
ATOM   1557  C   HSD P 101      35.010  29.882  52.420  0.00  0.00      PROA  
ATOM   1558  O   HSD P 101      34.876  29.837  51.223  0.00  0.00      PROA  
ATOM   1559  N   HSD P 102      34.941  31.051  52.999  0.00  0.00      PROA  
ATOM   1560  HN  HSD P 102      34.958  31.184  53.987  0.00  0.00      PROA  
ATOM   1561  CA  HSD P 102      34.420  32.264  52.268  0.00  0.00      PROA  
ATOM   1562  HA  HSD P 102      33.386  32.031  52.060  0.00  0.00      PROA  
ATOM   1563  CB  HSD P 102      34.364  33.512  53.171  0.00  0.00      PROA  
ATOM   1564  HB1 HSD P 102      33.926  34.357  52.598  0.00  0.00      PROA  
ATOM   1565  HB2 HSD P 102      33.598  33.242  53.928  0.00  0.00      PROA  
ATOM   1566  ND1 HSD P 102      35.912  33.499  55.157  0.00  0.00      PROA  
ATOM   1567  HD1 HSD P 102      35.475  32.774  55.689  0.00  0.00      PROA  
ATOM   1568  CG  HSD P 102      35.640  33.850  53.884  0.00  0.00      PROA  
ATOM   1569  CE1 HSD P 102      37.066  34.091  55.545  0.00  0.00      PROA  
ATOM   1570  HE1 HSD P 102      37.616  33.751  56.423  0.00  0.00      PROA  
ATOM   1571  NE2 HSD P 102      37.592  34.806  54.565  0.00  0.00      PROA  
ATOM   1572  CD2 HSD P 102      36.676  34.697  53.491  0.00  0.00      PROA  
ATOM   1573  HD2 HSD P 102      36.894  35.390  52.689  0.00  0.00      PROA  
ATOM   1574  C   HSD P 102      35.120  32.664  50.988  0.00  0.00      PROA  
ATOM   1575  O   HSD P 102      34.453  33.295  50.107  0.00  0.00      PROA  
ATOM   1576  N   MET P 103      36.453  32.420  50.790  0.00  0.00      PROA  
ATOM   1577  HN  MET P 103      36.889  32.050  51.606  0.00  0.00      PROA  
ATOM   1578  CA  MET P 103      37.160  32.734  49.614  0.00  0.00      PROA  
ATOM   1579  HA  MET P 103      36.885  33.699  49.214  0.00  0.00      PROA  
ATOM   1580  CB  MET P 103      38.677  32.780  50.021  0.00  0.00      PROA  
ATOM   1581  HB1 MET P 103      38.910  31.777  50.438  0.00  0.00      PROA  
ATOM   1582  HB2 MET P 103      39.150  32.867  49.019  0.00  0.00      PROA  
ATOM   1583  CG  MET P 103      39.148  34.017  50.898  0.00  0.00      PROA  
ATOM   1584  HG1 MET P 103      38.573  34.020  51.848  0.00  0.00      PROA  
ATOM   1585  HG2 MET P 103      40.180  33.977  51.306  0.00  0.00      PROA  
ATOM   1586  SD  MET P 103      38.954  35.579  50.050  0.00  0.00      PROA  
ATOM   1587  CE  MET P 103      39.496  36.542  51.407  0.00  0.00      PROA  
ATOM   1588  HE1 MET P 103      39.531  37.635  51.212  0.00  0.00      PROA  
ATOM   1589  HE2 MET P 103      38.706  36.396  52.175  0.00  0.00      PROA  
ATOM   1590  HE3 MET P 103      40.490  36.321  51.850  0.00  0.00      PROA  
ATOM   1591  C   MET P 103      36.821  31.612  48.606  0.00  0.00      PROA  
ATOM   1592  O   MET P 103      36.656  31.827  47.417  0.00  0.00      PROA  
ATOM   1593  N   ASP P 104      36.633  30.374  49.070  0.00  0.00      PROA  
ATOM   1594  HN  ASP P 104      36.833  30.303  50.044  0.00  0.00      PROA  
ATOM   1595  CA  ASP P 104      36.393  29.137  48.259  0.00  0.00      PROA  
ATOM   1596  HA  ASP P 104      37.052  29.001  47.414  0.00  0.00      PROA  
ATOM   1597  CB  ASP P 104      36.639  27.858  49.104  0.00  0.00      PROA  
ATOM   1598  HB1 ASP P 104      36.093  28.023  50.058  0.00  0.00      PROA  
ATOM   1599  HB2 ASP P 104      36.234  26.931  48.646  0.00  0.00      PROA  
ATOM   1600  CG  ASP P 104      38.092  27.689  49.494  0.00  0.00      PROA  
ATOM   1601  OD1 ASP P 104      38.916  28.515  49.065  0.00  0.00      PROA  
ATOM   1602  OD2 ASP P 104      38.346  26.689  50.201  0.00  0.00      PROA  
ATOM   1603  C   ASP P 104      34.953  29.117  47.786  0.00  0.00      PROA  
ATOM   1604  O   ASP P 104      34.679  28.538  46.758  0.00  0.00      PROA  
ATOM   1605  N   ALA P 105      33.992  29.884  48.403  0.00  0.00      PROA  
ATOM   1606  HN  ALA P 105      34.283  30.186  49.308  0.00  0.00      PROA  
ATOM   1607  CA  ALA P 105      32.639  30.071  47.897  0.00  0.00      PROA  
ATOM   1608  HA  ALA P 105      32.265  29.164  47.447  0.00  0.00      PROA  
ATOM   1609  CB  ALA P 105      31.768  30.348  49.149  0.00  0.00      PROA  
ATOM   1610  HB1 ALA P 105      32.173  31.174  49.772  0.00  0.00      PROA  
ATOM   1611  HB2 ALA P 105      30.729  30.697  48.972  0.00  0.00      PROA  
ATOM   1612  HB3 ALA P 105      31.641  29.385  49.689  0.00  0.00      PROA  
ATOM   1613  C   ALA P 105      32.489  31.277  46.914  0.00  0.00      PROA  
ATOM   1614  O   ALA P 105      31.515  31.543  46.251  0.00  0.00      PROA  
ATOM   1615  N   ASN P 106      33.542  32.109  46.871  0.00  0.00      PROA  
ATOM   1616  HN  ASN P 106      34.354  31.778  47.345  0.00  0.00      PROA  
ATOM   1617  CA  ASN P 106      33.621  33.419  46.304  0.00  0.00      PROA  
ATOM   1618  HA  ASN P 106      34.577  33.791  46.642  0.00  0.00      PROA  
ATOM   1619  CB  ASN P 106      33.802  33.351  44.809  0.00  0.00      PROA  
ATOM   1620  HB1 ASN P 106      34.645  32.629  44.770  0.00  0.00      PROA  
ATOM   1621  HB2 ASN P 106      32.957  32.941  44.215  0.00  0.00      PROA  
ATOM   1622  CG  ASN P 106      34.288  34.659  44.137  0.00  0.00      PROA  
ATOM   1623  OD1 ASN P 106      34.775  35.504  44.895  0.00  0.00      PROA  
ATOM   1624  ND2 ASN P 106      34.188  34.719  42.799  0.00  0.00      PROA  
ATOM   1625 HD21 ASN P 106      34.689  35.463  42.354  0.00  0.00      PROA  
ATOM   1626 HD22 ASN P 106      33.710  34.043  42.239  0.00  0.00      PROA  
ATOM   1627  C   ASN P 106      32.706  34.536  46.895  0.00  0.00      PROA  
ATOM   1628  O   ASN P 106      32.265  35.465  46.214  0.00  0.00      PROA  
ATOM   1629  N   LEU P 107      32.457  34.469  48.201  0.00  0.00      PROA  
ATOM   1630  HN  LEU P 107      33.019  33.865  48.761  0.00  0.00      PROA  
ATOM   1631  CA  LEU P 107      31.558  35.389  48.888  0.00  0.00      PROA  
ATOM   1632  HA  LEU P 107      30.742  35.539  48.196  0.00  0.00      PROA  
ATOM   1633  CB  LEU P 107      31.100  34.727  50.126  0.00  0.00      PROA  
ATOM   1634  HB1 LEU P 107      31.956  34.318  50.705  0.00  0.00      PROA  
ATOM   1635  HB2 LEU P 107      30.650  35.489  50.798  0.00  0.00      PROA  
ATOM   1636  CG  LEU P 107      30.084  33.606  49.879  0.00  0.00      PROA  
ATOM   1637  HG  LEU P 107      30.482  32.998  49.039  0.00  0.00      PROA  
ATOM   1638  CD1 LEU P 107      29.761  32.738  51.145  0.00  0.00      PROA  
ATOM   1639 HD11 LEU P 107      29.241  31.762  51.048  0.00  0.00      PROA  
ATOM   1640 HD12 LEU P 107      30.672  32.437  51.705  0.00  0.00      PROA  
ATOM   1641 HD13 LEU P 107      29.120  33.374  51.792  0.00  0.00      PROA  
ATOM   1642  CD2 LEU P 107      28.746  34.217  49.421  0.00  0.00      PROA  
ATOM   1643 HD21 LEU P 107      27.937  33.465  49.305  0.00  0.00      PROA  
ATOM   1644 HD22 LEU P 107      28.319  35.077  49.980  0.00  0.00      PROA  
ATOM   1645 HD23 LEU P 107      28.928  34.498  48.362  0.00  0.00      PROA  
ATOM   1646  C   LEU P 107      32.200  36.789  49.173  0.00  0.00      PROA  
ATOM   1647  O   LEU P 107      33.427  36.867  49.437  0.00  0.00      PROA  
ATOM   1648  N   PRO P 108      31.456  37.890  49.126  0.00  0.00      PROA  
ATOM   1649  CD  PRO P 108      30.207  37.918  48.330  0.00  0.00      PROA  
ATOM   1650  HD1 PRO P 108      29.502  37.147  48.708  0.00  0.00      PROA  
ATOM   1651  HD2 PRO P 108      30.522  37.784  47.273  0.00  0.00      PROA  
ATOM   1652  CA  PRO P 108      31.856  39.282  49.519  0.00  0.00      PROA  
ATOM   1653  HA  PRO P 108      32.564  39.524  48.740  0.00  0.00      PROA  
ATOM   1654  CB  PRO P 108      30.540  40.082  49.462  0.00  0.00      PROA  
ATOM   1655  HB1 PRO P 108      30.720  41.146  49.199  0.00  0.00      PROA  
ATOM   1656  HB2 PRO P 108      30.100  40.050  50.481  0.00  0.00      PROA  
ATOM   1657  CG  PRO P 108      29.526  39.293  48.588  0.00  0.00      PROA  
ATOM   1658  HG1 PRO P 108      29.324  39.953  47.717  0.00  0.00      PROA  
ATOM   1659  HG2 PRO P 108      28.579  39.123  49.144  0.00  0.00      PROA  
ATOM   1660  C   PRO P 108      32.637  39.546  50.817  0.00  0.00      PROA  
ATOM   1661  O   PRO P 108      32.380  38.967  51.823  0.00  0.00      PROA  
ATOM   1662  N   GLN P 109      33.692  40.458  50.879  0.00  0.00      PROA  
ATOM   1663  HN  GLN P 109      33.907  40.992  50.065  0.00  0.00      PROA  
ATOM   1664  CA  GLN P 109      34.640  40.461  52.004  0.00  0.00      PROA  
ATOM   1665  HA  GLN P 109      34.912  39.429  52.170  0.00  0.00      PROA  
ATOM   1666  CB  GLN P 109      36.034  41.167  51.684  0.00  0.00      PROA  
ATOM   1667  HB1 GLN P 109      35.988  42.277  51.659  0.00  0.00      PROA  
ATOM   1668  HB2 GLN P 109      36.696  40.713  52.451  0.00  0.00      PROA  
ATOM   1669  CG  GLN P 109      36.646  40.726  50.289  0.00  0.00      PROA  
ATOM   1670  HG1 GLN P 109      36.034  40.994  49.401  0.00  0.00      PROA  
ATOM   1671  HG2 GLN P 109      37.589  41.295  50.142  0.00  0.00      PROA  
ATOM   1672  CD  GLN P 109      36.891  39.189  50.242  0.00  0.00      PROA  
ATOM   1673  OE1 GLN P 109      36.653  38.406  51.201  0.00  0.00      PROA  
ATOM   1674  NE2 GLN P 109      37.467  38.804  49.180  0.00  0.00      PROA  
ATOM   1675 HE21 GLN P 109      37.563  37.834  48.955  0.00  0.00      PROA  
ATOM   1676 HE22 GLN P 109      37.663  39.400  48.401  0.00  0.00      PROA  
ATOM   1677  C   GLN P 109      34.145  41.022  53.432  0.00  0.00      PROA  
ATOM   1678  O   GLN P 109      33.476  42.076  53.580  0.00  0.00      PROA  
ATOM   1679  N   ASP P 110      34.268  40.104  54.424  0.00  0.00      PROA  
ATOM   1680  HN  ASP P 110      34.900  39.342  54.306  0.00  0.00      PROA  
ATOM   1681  CA  ASP P 110      33.578  40.289  55.679  0.00  0.00      PROA  
ATOM   1682  HA  ASP P 110      33.703  39.320  56.138  0.00  0.00      PROA  
ATOM   1683  CB  ASP P 110      34.167  41.390  56.678  0.00  0.00      PROA  
ATOM   1684  HB1 ASP P 110      33.994  42.381  56.206  0.00  0.00      PROA  
ATOM   1685  HB2 ASP P 110      33.641  41.309  57.653  0.00  0.00      PROA  
ATOM   1686  CG  ASP P 110      35.661  41.325  56.770  0.00  0.00      PROA  
ATOM   1687  OD1 ASP P 110      36.343  40.298  56.482  0.00  0.00      PROA  
ATOM   1688  OD2 ASP P 110      36.262  42.417  57.076  0.00  0.00      PROA  
ATOM   1689  C   ASP P 110      32.165  40.430  55.569  0.00  0.00      PROA  
ATOM   1690  O   ASP P 110      31.561  41.380  56.112  0.00  0.00      PROA  
ATOM   1691  N   PHE P 111      31.421  39.546  54.884  0.00  0.00      PROA  
ATOM   1692  HN  PHE P 111      31.799  38.675  54.580  0.00  0.00      PROA  
ATOM   1693  CA  PHE P 111      30.018  39.759  54.395  0.00  0.00      PROA  
ATOM   1694  HA  PHE P 111      29.973  40.734  53.933  0.00  0.00      PROA  
ATOM   1695  CB  PHE P 111      29.474  38.746  53.387  0.00  0.00      PROA  
ATOM   1696  HB1 PHE P 111      28.439  39.009  53.081  0.00  0.00      PROA  
ATOM   1697  HB2 PHE P 111      30.118  38.964  52.508  0.00  0.00      PROA  
ATOM   1698  CG  PHE P 111      29.584  37.300  53.825  0.00  0.00      PROA  
ATOM   1699  CD1 PHE P 111      28.623  36.824  54.786  0.00  0.00      PROA  
ATOM   1700  HD1 PHE P 111      27.822  37.490  55.072  0.00  0.00      PROA  
ATOM   1701  CE1 PHE P 111      28.591  35.501  55.179  0.00  0.00      PROA  
ATOM   1702  HE1 PHE P 111      27.724  35.197  55.748  0.00  0.00      PROA  
ATOM   1703  CZ  PHE P 111      29.466  34.571  54.644  0.00  0.00      PROA  
ATOM   1704  HZ  PHE P 111      29.363  33.506  54.791  0.00  0.00      PROA  
ATOM   1705  CD2 PHE P 111      30.483  36.358  53.381  0.00  0.00      PROA  
ATOM   1706  HD2 PHE P 111      31.213  36.496  52.597  0.00  0.00      PROA  
ATOM   1707  CE2 PHE P 111      30.444  35.050  53.744  0.00  0.00      PROA  
ATOM   1708  HE2 PHE P 111      31.089  34.280  53.348  0.00  0.00      PROA  
ATOM   1709  C   PHE P 111      28.864  40.017  55.405  0.00  0.00      PROA  
ATOM   1710  O   PHE P 111      29.027  39.747  56.604  0.00  0.00      PROA  
ATOM   1711  N   GLN P 112      27.724  40.449  54.913  0.00  0.00      PROA  
ATOM   1712  HN  GLN P 112      27.552  40.747  53.977  0.00  0.00      PROA  
ATOM   1713  CA  GLN P 112      26.685  40.838  55.867  0.00  0.00      PROA  
ATOM   1714  HA  GLN P 112      26.904  40.587  56.894  0.00  0.00      PROA  
ATOM   1715  CB  GLN P 112      26.392  42.348  55.653  0.00  0.00      PROA  
ATOM   1716  HB1 GLN P 112      27.359  42.886  55.568  0.00  0.00      PROA  
ATOM   1717  HB2 GLN P 112      25.831  42.478  54.703  0.00  0.00      PROA  
ATOM   1718  CG  GLN P 112      25.748  43.085  56.930  0.00  0.00      PROA  
ATOM   1719  HG1 GLN P 112      25.728  44.142  56.588  0.00  0.00      PROA  
ATOM   1720  HG2 GLN P 112      24.672  42.817  57.004  0.00  0.00      PROA  
ATOM   1721  CD  GLN P 112      26.475  42.982  58.233  0.00  0.00      PROA  
ATOM   1722  OE1 GLN P 112      25.873  42.726  59.249  0.00  0.00      PROA  
ATOM   1723  NE2 GLN P 112      27.833  43.142  58.174  0.00  0.00      PROA  
ATOM   1724 HE21 GLN P 112      28.186  43.552  57.333  0.00  0.00      PROA  
ATOM   1725 HE22 GLN P 112      28.375  43.182  59.013  0.00  0.00      PROA  
ATOM   1726  C   GLN P 112      25.460  40.027  55.622  0.00  0.00      PROA  
ATOM   1727  O   GLN P 112      25.032  39.857  54.485  0.00  0.00      PROA  
ATOM   1728  N   ILE P 113      24.726  39.540  56.670  0.00  0.00      PROA  
ATOM   1729  HN  ILE P 113      24.997  39.826  57.586  0.00  0.00      PROA  
ATOM   1730  CA  ILE P 113      23.475  38.740  56.528  0.00  0.00      PROA  
ATOM   1731  HA  ILE P 113      23.574  38.322  55.537  0.00  0.00      PROA  
ATOM   1732  CB  ILE P 113      23.209  37.782  57.666  0.00  0.00      PROA  
ATOM   1733  HB  ILE P 113      23.142  38.262  58.666  0.00  0.00      PROA  
ATOM   1734  CG2 ILE P 113      21.873  37.040  57.416  0.00  0.00      PROA  
ATOM   1735 HG21 ILE P 113      21.763  36.549  56.425  0.00  0.00      PROA  
ATOM   1736 HG22 ILE P 113      21.820  36.175  58.113  0.00  0.00      PROA  
ATOM   1737 HG23 ILE P 113      21.042  37.696  57.752  0.00  0.00      PROA  
ATOM   1738  CG1 ILE P 113      24.365  36.756  57.789  0.00  0.00      PROA  
ATOM   1739 HG11 ILE P 113      25.268  37.339  58.071  0.00  0.00      PROA  
ATOM   1740 HG12 ILE P 113      24.162  36.098  58.661  0.00  0.00      PROA  
ATOM   1741  CD  ILE P 113      24.730  35.985  56.502  0.00  0.00      PROA  
ATOM   1742  HD1 ILE P 113      25.549  35.259  56.695  0.00  0.00      PROA  
ATOM   1743  HD2 ILE P 113      23.802  35.533  56.093  0.00  0.00      PROA  
ATOM   1744  HD3 ILE P 113      25.199  36.735  55.830  0.00  0.00      PROA  
ATOM   1745  C   ILE P 113      22.284  39.752  56.452  0.00  0.00      PROA  
ATOM   1746  O   ILE P 113      22.140  40.525  57.399  0.00  0.00      PROA  
ATOM   1747  N   LEU P 114      21.504  39.797  55.358  0.00  0.00      PROA  
ATOM   1748  HN  LEU P 114      21.784  39.252  54.571  0.00  0.00      PROA  
ATOM   1749  CA  LEU P 114      20.406  40.729  55.135  0.00  0.00      PROA  
ATOM   1750  HA  LEU P 114      20.716  41.642  55.621  0.00  0.00      PROA  
ATOM   1751  CB  LEU P 114      20.208  40.967  53.615  0.00  0.00      PROA  
ATOM   1752  HB1 LEU P 114      21.107  41.386  53.113  0.00  0.00      PROA  
ATOM   1753  HB2 LEU P 114      20.064  39.968  53.150  0.00  0.00      PROA  
ATOM   1754  CG  LEU P 114      19.041  41.894  53.080  0.00  0.00      PROA  
ATOM   1755  HG  LEU P 114      18.084  41.486  53.468  0.00  0.00      PROA  
ATOM   1756  CD1 LEU P 114      19.346  43.303  53.698  0.00  0.00      PROA  
ATOM   1757 HD11 LEU P 114      20.386  43.648  53.512  0.00  0.00      PROA  
ATOM   1758 HD12 LEU P 114      18.674  44.089  53.292  0.00  0.00      PROA  
ATOM   1759 HD13 LEU P 114      19.270  43.291  54.807  0.00  0.00      PROA  
ATOM   1760  CD2 LEU P 114      18.937  41.948  51.555  0.00  0.00      PROA  
ATOM   1761 HD21 LEU P 114      19.986  42.134  51.243  0.00  0.00      PROA  
ATOM   1762 HD22 LEU P 114      18.487  40.975  51.261  0.00  0.00      PROA  
ATOM   1763 HD23 LEU P 114      18.459  42.896  51.230  0.00  0.00      PROA  
ATOM   1764  C   LEU P 114      19.138  40.312  55.777  0.00  0.00      PROA  
ATOM   1765  O   LEU P 114      18.573  39.283  55.496  0.00  0.00      PROA  
ATOM   1766  N   ASP P 115      18.573  41.115  56.702  0.00  0.00      PROA  
ATOM   1767  HN  ASP P 115      19.165  41.834  57.058  0.00  0.00      PROA  
ATOM   1768  CA  ASP P 115      17.298  40.906  57.357  0.00  0.00      PROA  
ATOM   1769  HA  ASP P 115      17.241  39.913  57.778  0.00  0.00      PROA  
ATOM   1770  CB  ASP P 115      17.296  41.855  58.567  0.00  0.00      PROA  
ATOM   1771  HB1 ASP P 115      18.146  41.504  59.190  0.00  0.00      PROA  
ATOM   1772  HB2 ASP P 115      17.492  42.875  58.174  0.00  0.00      PROA  
ATOM   1773  CG  ASP P 115      15.948  41.835  59.369  0.00  0.00      PROA  
ATOM   1774  OD1 ASP P 115      15.337  40.796  59.673  0.00  0.00      PROA  
ATOM   1775  OD2 ASP P 115      15.688  42.928  59.981  0.00  0.00      PROA  
ATOM   1776  C   ASP P 115      16.081  40.866  56.412  0.00  0.00      PROA  
ATOM   1777  O   ASP P 115      16.183  41.471  55.361  0.00  0.00      PROA  
ATOM   1778  N   SER P 116      15.011  40.140  56.673  0.00  0.00      PROA  
ATOM   1779  HN  SER P 116      14.978  39.627  57.527  0.00  0.00      PROA  
ATOM   1780  CA  SER P 116      13.869  39.979  55.797  0.00  0.00      PROA  
ATOM   1781  HA  SER P 116      14.176  39.582  54.841  0.00  0.00      PROA  
ATOM   1782  CB  SER P 116      12.724  39.082  56.337  0.00  0.00      PROA  
ATOM   1783  HB1 SER P 116      12.034  39.500  57.101  0.00  0.00      PROA  
ATOM   1784  HB2 SER P 116      11.974  38.899  55.538  0.00  0.00      PROA  
ATOM   1785  OG  SER P 116      13.210  37.846  56.878  0.00  0.00      PROA  
ATOM   1786  HG1 SER P 116      13.672  37.953  57.713  0.00  0.00      PROA  
ATOM   1787  C   SER P 116      13.125  41.279  55.475  0.00  0.00      PROA  
ATOM   1788  O   SER P 116      12.681  41.567  54.362  0.00  0.00      PROA  
ATOM   1789  N   GLU P 117      12.992  42.145  56.529  0.00  0.00      PROA  
ATOM   1790  HN  GLU P 117      13.310  41.896  57.441  0.00  0.00      PROA  
ATOM   1791  CA  GLU P 117      12.380  43.465  56.424  0.00  0.00      PROA  
ATOM   1792  HA  GLU P 117      11.440  43.407  55.895  0.00  0.00      PROA  
ATOM   1793  CB  GLU P 117      12.386  44.118  57.852  0.00  0.00      PROA  
ATOM   1794  HB1 GLU P 117      13.446  44.332  58.107  0.00  0.00      PROA  
ATOM   1795  HB2 GLU P 117      11.910  45.115  57.735  0.00  0.00      PROA  
ATOM   1796  CG  GLU P 117      11.800  43.234  59.002  0.00  0.00      PROA  
ATOM   1797  HG1 GLU P 117      10.693  43.183  58.933  0.00  0.00      PROA  
ATOM   1798  HG2 GLU P 117      12.356  42.273  59.045  0.00  0.00      PROA  
ATOM   1799  CD  GLU P 117      11.982  43.840  60.404  0.00  0.00      PROA  
ATOM   1800  OE1 GLU P 117      12.604  43.218  61.300  0.00  0.00      PROA  
ATOM   1801  OE2 GLU P 117      11.598  45.051  60.493  0.00  0.00      PROA  
ATOM   1802  C   GLU P 117      13.314  44.405  55.691  0.00  0.00      PROA  
ATOM   1803  O   GLU P 117      12.851  45.160  54.833  0.00  0.00      PROA  
ATOM   1804  N   ASP P 118      14.632  44.241  55.804  0.00  0.00      PROA  
ATOM   1805  HN  ASP P 118      15.004  43.506  56.367  0.00  0.00      PROA  
ATOM   1806  CA  ASP P 118      15.613  45.087  55.148  0.00  0.00      PROA  
ATOM   1807  HA  ASP P 118      15.209  46.089  55.139  0.00  0.00      PROA  
ATOM   1808  CB  ASP P 118      17.010  45.156  55.786  0.00  0.00      PROA  
ATOM   1809  HB1 ASP P 118      17.229  44.067  55.793  0.00  0.00      PROA  
ATOM   1810  HB2 ASP P 118      17.773  45.774  55.266  0.00  0.00      PROA  
ATOM   1811  CG  ASP P 118      16.919  45.642  57.224  0.00  0.00      PROA  
ATOM   1812  OD1 ASP P 118      15.910  46.160  57.755  0.00  0.00      PROA  
ATOM   1813  OD2 ASP P 118      17.989  45.437  57.853  0.00  0.00      PROA  
ATOM   1814  C   ASP P 118      15.775  44.740  53.665  0.00  0.00      PROA  
ATOM   1815  O   ASP P 118      16.080  45.631  52.841  0.00  0.00      PROA  
ATOM   1816  N   GLN P 119      15.626  43.454  53.328  0.00  0.00      PROA  
ATOM   1817  HN  GLN P 119      15.577  42.845  54.116  0.00  0.00      PROA  
ATOM   1818  CA  GLN P 119      15.419  42.943  51.989  0.00  0.00      PROA  
ATOM   1819  HA  GLN P 119      16.238  43.300  51.382  0.00  0.00      PROA  
ATOM   1820  CB  GLN P 119      15.280  41.435  51.879  0.00  0.00      PROA  
ATOM   1821  HB1 GLN P 119      16.200  41.021  52.344  0.00  0.00      PROA  
ATOM   1822  HB2 GLN P 119      14.527  41.049  52.599  0.00  0.00      PROA  
ATOM   1823  CG  GLN P 119      14.924  40.801  50.484  0.00  0.00      PROA  
ATOM   1824  HG1 GLN P 119      13.836  41.010  50.402  0.00  0.00      PROA  
ATOM   1825  HG2 GLN P 119      15.419  41.297  49.621  0.00  0.00      PROA  
ATOM   1826  CD  GLN P 119      15.085  39.294  50.500  0.00  0.00      PROA  
ATOM   1827  OE1 GLN P 119      15.099  38.705  51.605  0.00  0.00      PROA  
ATOM   1828  NE2 GLN P 119      15.197  38.697  49.297  0.00  0.00      PROA  
ATOM   1829 HE21 GLN P 119      15.458  39.156  48.448  0.00  0.00      PROA  
ATOM   1830 HE22 GLN P 119      15.255  37.699  49.345  0.00  0.00      PROA  
ATOM   1831  C   GLN P 119      14.220  43.590  51.317  0.00  0.00      PROA  
ATOM   1832  O   GLN P 119      14.239  43.976  50.169  0.00  0.00      PROA  
ATOM   1833  N   LEU P 120      13.078  43.694  52.089  0.00  0.00      PROA  
ATOM   1834  HN  LEU P 120      13.007  43.555  53.074  0.00  0.00      PROA  
ATOM   1835  CA  LEU P 120      11.870  44.267  51.555  0.00  0.00      PROA  
ATOM   1836  HA  LEU P 120      11.726  43.843  50.572  0.00  0.00      PROA  
ATOM   1837  CB  LEU P 120      10.650  43.925  52.476  0.00  0.00      PROA  
ATOM   1838  HB1 LEU P 120      10.435  42.836  52.515  0.00  0.00      PROA  
ATOM   1839  HB2 LEU P 120      10.866  44.290  53.504  0.00  0.00      PROA  
ATOM   1840  CG  LEU P 120       9.343  44.645  52.220  0.00  0.00      PROA  
ATOM   1841  HG  LEU P 120       9.513  45.737  52.331  0.00  0.00      PROA  
ATOM   1842  CD1 LEU P 120       8.780  44.364  50.877  0.00  0.00      PROA  
ATOM   1843 HD11 LEU P 120       7.674  44.262  50.845  0.00  0.00      PROA  
ATOM   1844 HD12 LEU P 120       9.084  45.182  50.189  0.00  0.00      PROA  
ATOM   1845 HD13 LEU P 120       9.272  43.440  50.504  0.00  0.00      PROA  
ATOM   1846  CD2 LEU P 120       8.276  44.264  53.321  0.00  0.00      PROA  
ATOM   1847 HD21 LEU P 120       7.329  44.600  52.846  0.00  0.00      PROA  
ATOM   1848 HD22 LEU P 120       8.398  43.245  53.746  0.00  0.00      PROA  
ATOM   1849 HD23 LEU P 120       8.493  44.856  54.235  0.00  0.00      PROA  
ATOM   1850  C   LEU P 120      11.915  45.812  51.292  0.00  0.00      PROA  
ATOM   1851  O   LEU P 120      11.440  46.374  50.260  0.00  0.00      PROA  
ATOM   1852  N   ARG P 121      12.600  46.624  52.169  0.00  0.00      PROA  
ATOM   1853  HN  ARG P 121      12.695  46.236  53.082  0.00  0.00      PROA  
ATOM   1854  CA  ARG P 121      13.165  47.933  51.916  0.00  0.00      PROA  
ATOM   1855  HA  ARG P 121      12.318  48.588  51.775  0.00  0.00      PROA  
ATOM   1856  CB  ARG P 121      13.934  48.470  53.111  0.00  0.00      PROA  
ATOM   1857  HB1 ARG P 121      14.380  47.583  53.610  0.00  0.00      PROA  
ATOM   1858  HB2 ARG P 121      14.882  48.968  52.816  0.00  0.00      PROA  
ATOM   1859  CG  ARG P 121      13.123  49.514  53.946  0.00  0.00      PROA  
ATOM   1860  HG1 ARG P 121      12.922  50.389  53.291  0.00  0.00      PROA  
ATOM   1861  HG2 ARG P 121      12.131  49.078  54.191  0.00  0.00      PROA  
ATOM   1862  CD  ARG P 121      13.776  50.172  55.149  0.00  0.00      PROA  
ATOM   1863  HD1 ARG P 121      14.674  50.774  54.894  0.00  0.00      PROA  
ATOM   1864  HD2 ARG P 121      13.007  50.729  55.726  0.00  0.00      PROA  
ATOM   1865  NE  ARG P 121      14.159  49.123  56.111  0.00  0.00      PROA  
ATOM   1866  HE  ARG P 121      15.085  48.753  56.187  0.00  0.00      PROA  
ATOM   1867  CZ  ARG P 121      13.328  48.537  57.039  0.00  0.00      PROA  
ATOM   1868  NH1 ARG P 121      12.119  48.797  57.102  0.00  0.00      PROA  
ATOM   1869 HH11 ARG P 121      11.611  48.457  57.894  0.00  0.00      PROA  
ATOM   1870 HH12 ARG P 121      11.697  49.532  56.570  0.00  0.00      PROA  
ATOM   1871  NH2 ARG P 121      13.841  47.688  57.948  0.00  0.00      PROA  
ATOM   1872 HH21 ARG P 121      13.277  47.142  58.569  0.00  0.00      PROA  
ATOM   1873 HH22 ARG P 121      14.712  47.231  57.766  0.00  0.00      PROA  
ATOM   1874  C   ARG P 121      14.080  48.131  50.657  0.00  0.00      PROA  
ATOM   1875  O   ARG P 121      13.858  48.999  49.754  0.00  0.00      PROA  
ATOM   1876  N   LEU P 122      15.084  47.315  50.432  0.00  0.00      PROA  
ATOM   1877  HN  LEU P 122      15.252  46.497  50.976  0.00  0.00      PROA  
ATOM   1878  CA  LEU P 122      15.868  47.206  49.162  0.00  0.00      PROA  
ATOM   1879  HA  LEU P 122      16.251  48.214  49.109  0.00  0.00      PROA  
ATOM   1880  CB  LEU P 122      16.865  45.988  49.301  0.00  0.00      PROA  
ATOM   1881  HB1 LEU P 122      17.469  46.171  50.215  0.00  0.00      PROA  
ATOM   1882  HB2 LEU P 122      16.288  45.063  49.511  0.00  0.00      PROA  
ATOM   1883  CG  LEU P 122      17.886  45.782  48.101  0.00  0.00      PROA  
ATOM   1884  HG  LEU P 122      17.232  45.451  47.266  0.00  0.00      PROA  
ATOM   1885  CD1 LEU P 122      18.695  47.004  47.610  0.00  0.00      PROA  
ATOM   1886 HD11 LEU P 122      19.459  47.254  48.377  0.00  0.00      PROA  
ATOM   1887 HD12 LEU P 122      19.221  46.731  46.670  0.00  0.00      PROA  
ATOM   1888 HD13 LEU P 122      18.080  47.873  47.291  0.00  0.00      PROA  
ATOM   1889  CD2 LEU P 122      18.941  44.724  48.466  0.00  0.00      PROA  
ATOM   1890 HD21 LEU P 122      19.414  44.392  47.517  0.00  0.00      PROA  
ATOM   1891 HD22 LEU P 122      19.693  45.165  49.155  0.00  0.00      PROA  
ATOM   1892 HD23 LEU P 122      18.385  43.910  48.978  0.00  0.00      PROA  
ATOM   1893  C   LEU P 122      15.100  46.878  47.883  0.00  0.00      PROA  
ATOM   1894  O   LEU P 122      15.273  47.466  46.839  0.00  0.00      PROA  
ATOM   1895  N   LEU P 123      14.199  45.820  48.022  0.00  0.00      PROA  
ATOM   1896  HN  LEU P 123      14.077  45.179  48.775  0.00  0.00      PROA  
ATOM   1897  CA  LEU P 123      13.422  45.373  46.871  0.00  0.00      PROA  
ATOM   1898  HA  LEU P 123      14.066  45.429  46.005  0.00  0.00      PROA  
ATOM   1899  CB  LEU P 123      12.789  43.964  47.119  0.00  0.00      PROA  
ATOM   1900  HB1 LEU P 123      12.227  44.008  48.077  0.00  0.00      PROA  
ATOM   1901  HB2 LEU P 123      12.060  43.851  46.288  0.00  0.00      PROA  
ATOM   1902  CG  LEU P 123      13.754  42.736  47.018  0.00  0.00      PROA  
ATOM   1903  HG  LEU P 123      14.595  42.990  47.698  0.00  0.00      PROA  
ATOM   1904  CD1 LEU P 123      13.080  41.430  47.525  0.00  0.00      PROA  
ATOM   1905 HD11 LEU P 123      13.852  40.651  47.698  0.00  0.00      PROA  
ATOM   1906 HD12 LEU P 123      12.550  41.635  48.479  0.00  0.00      PROA  
ATOM   1907 HD13 LEU P 123      12.361  41.075  46.755  0.00  0.00      PROA  
ATOM   1908  CD2 LEU P 123      14.536  42.471  45.648  0.00  0.00      PROA  
ATOM   1909 HD21 LEU P 123      13.762  42.206  44.896  0.00  0.00      PROA  
ATOM   1910 HD22 LEU P 123      15.058  43.412  45.370  0.00  0.00      PROA  
ATOM   1911 HD23 LEU P 123      15.253  41.642  45.828  0.00  0.00      PROA  
ATOM   1912  C   LEU P 123      12.330  46.297  46.545  0.00  0.00      PROA  
ATOM   1913  O   LEU P 123      11.939  46.439  45.399  0.00  0.00      PROA  
ATOM   1914  N   LYS P 124      11.804  47.053  47.532  0.00  0.00      PROA  
ATOM   1915  HN  LYS P 124      11.985  46.893  48.499  0.00  0.00      PROA  
ATOM   1916  CA  LYS P 124      10.932  48.208  47.210  0.00  0.00      PROA  
ATOM   1917  HA  LYS P 124      10.125  47.888  46.567  0.00  0.00      PROA  
ATOM   1918  CB  LYS P 124      10.444  48.873  48.500  0.00  0.00      PROA  
ATOM   1919  HB1 LYS P 124      11.209  48.961  49.302  0.00  0.00      PROA  
ATOM   1920  HB2 LYS P 124      10.056  49.898  48.319  0.00  0.00      PROA  
ATOM   1921  CG  LYS P 124       9.181  48.129  48.983  0.00  0.00      PROA  
ATOM   1922  HG1 LYS P 124       8.319  48.298  48.301  0.00  0.00      PROA  
ATOM   1923  HG2 LYS P 124       9.413  47.043  48.949  0.00  0.00      PROA  
ATOM   1924  CD  LYS P 124       8.739  48.579  50.401  0.00  0.00      PROA  
ATOM   1925  HD1 LYS P 124       9.518  48.203  51.098  0.00  0.00      PROA  
ATOM   1926  HD2 LYS P 124       8.732  49.688  50.325  0.00  0.00      PROA  
ATOM   1927  CE  LYS P 124       7.350  48.085  50.872  0.00  0.00      PROA  
ATOM   1928  HE1 LYS P 124       6.511  48.395  50.212  0.00  0.00      PROA  
ATOM   1929  HE2 LYS P 124       7.296  46.981  50.989  0.00  0.00      PROA  
ATOM   1930  NZ  LYS P 124       7.090  48.664  52.228  0.00  0.00      PROA  
ATOM   1931  HZ1 LYS P 124       6.566  49.550  52.082  0.00  0.00      PROA  
ATOM   1932  HZ2 LYS P 124       6.517  48.091  52.879  0.00  0.00      PROA  
ATOM   1933  HZ3 LYS P 124       7.958  48.913  52.743  0.00  0.00      PROA  
ATOM   1934  C   LYS P 124      11.583  49.235  46.340  0.00  0.00      PROA  
ATOM   1935  O   LYS P 124      11.018  49.650  45.291  0.00  0.00      PROA  
ATOM   1936  N   ARG P 125      12.786  49.554  46.692  0.00  0.00      PROA  
ATOM   1937  HN  ARG P 125      13.197  49.064  47.457  0.00  0.00      PROA  
ATOM   1938  CA  ARG P 125      13.579  50.592  46.005  0.00  0.00      PROA  
ATOM   1939  HA  ARG P 125      13.024  51.518  45.999  0.00  0.00      PROA  
ATOM   1940  CB  ARG P 125      14.893  50.901  46.850  0.00  0.00      PROA  
ATOM   1941  HB1 ARG P 125      14.473  51.312  47.793  0.00  0.00      PROA  
ATOM   1942  HB2 ARG P 125      15.472  49.994  47.126  0.00  0.00      PROA  
ATOM   1943  CG  ARG P 125      15.856  51.933  46.257  0.00  0.00      PROA  
ATOM   1944  HG1 ARG P 125      16.489  51.537  45.434  0.00  0.00      PROA  
ATOM   1945  HG2 ARG P 125      15.302  52.836  45.924  0.00  0.00      PROA  
ATOM   1946  CD  ARG P 125      16.883  52.417  47.330  0.00  0.00      PROA  
ATOM   1947  HD1 ARG P 125      17.179  51.504  47.890  0.00  0.00      PROA  
ATOM   1948  HD2 ARG P 125      17.753  52.883  46.821  0.00  0.00      PROA  
ATOM   1949  NE  ARG P 125      16.208  53.367  48.244  0.00  0.00      PROA  
ATOM   1950  HE  ARG P 125      15.261  53.641  48.076  0.00  0.00      PROA  
ATOM   1951  CZ  ARG P 125      16.781  54.014  49.218  0.00  0.00      PROA  
ATOM   1952  NH1 ARG P 125      17.936  53.651  49.782  0.00  0.00      PROA  
ATOM   1953 HH11 ARG P 125      18.312  54.226  50.510  0.00  0.00      PROA  
ATOM   1954 HH12 ARG P 125      18.450  52.933  49.314  0.00  0.00      PROA  
ATOM   1955  NH2 ARG P 125      16.171  55.010  49.749  0.00  0.00      PROA  
ATOM   1956 HH21 ARG P 125      16.609  55.630  50.400  0.00  0.00      PROA  
ATOM   1957 HH22 ARG P 125      15.227  55.136  49.445  0.00  0.00      PROA  
ATOM   1958  C   ARG P 125      13.839  50.321  44.597  0.00  0.00      PROA  
ATOM   1959  O   ARG P 125      13.929  51.247  43.813  0.00  0.00      PROA  
ATOM   1960  N   LEU P 126      14.137  49.007  44.291  0.00  0.00      PROA  
ATOM   1961  HN  LEU P 126      14.185  48.371  45.056  0.00  0.00      PROA  
ATOM   1962  CA  LEU P 126      14.275  48.608  42.944  0.00  0.00      PROA  
ATOM   1963  HA  LEU P 126      14.921  49.272  42.389  0.00  0.00      PROA  
ATOM   1964  CB  LEU P 126      14.885  47.191  42.975  0.00  0.00      PROA  
ATOM   1965  HB1 LEU P 126      14.185  46.524  43.523  0.00  0.00      PROA  
ATOM   1966  HB2 LEU P 126      14.990  46.796  41.942  0.00  0.00      PROA  
ATOM   1967  CG  LEU P 126      16.319  47.126  43.588  0.00  0.00      PROA  
ATOM   1968  HG  LEU P 126      16.153  47.470  44.631  0.00  0.00      PROA  
ATOM   1969  CD1 LEU P 126      16.876  45.667  43.769  0.00  0.00      PROA  
ATOM   1970 HD11 LEU P 126      17.932  45.638  44.112  0.00  0.00      PROA  
ATOM   1971 HD12 LEU P 126      16.337  45.174  44.606  0.00  0.00      PROA  
ATOM   1972 HD13 LEU P 126      16.768  45.151  42.791  0.00  0.00      PROA  
ATOM   1973  CD2 LEU P 126      17.348  47.952  42.749  0.00  0.00      PROA  
ATOM   1974 HD21 LEU P 126      17.170  47.627  41.702  0.00  0.00      PROA  
ATOM   1975 HD22 LEU P 126      17.080  49.029  42.804  0.00  0.00      PROA  
ATOM   1976 HD23 LEU P 126      18.372  47.795  43.151  0.00  0.00      PROA  
ATOM   1977  C   LEU P 126      12.988  48.583  42.190  0.00  0.00      PROA  
ATOM   1978  O   LEU P 126      13.039  48.868  41.005  0.00  0.00      PROA  
ATOM   1979  N   ILE P 127      11.827  48.294  42.854  0.00  0.00      PROA  
ATOM   1980  HN  ILE P 127      11.819  48.146  43.840  0.00  0.00      PROA  
ATOM   1981  CA  ILE P 127      10.478  48.394  42.306  0.00  0.00      PROA  
ATOM   1982  HA  ILE P 127      10.488  47.762  41.430  0.00  0.00      PROA  
ATOM   1983  CB  ILE P 127       9.391  47.830  43.167  0.00  0.00      PROA  
ATOM   1984  HB  ILE P 127       9.463  48.164  44.224  0.00  0.00      PROA  
ATOM   1985  CG2 ILE P 127       7.950  48.197  42.651  0.00  0.00      PROA  
ATOM   1986 HG21 ILE P 127       7.194  47.594  43.196  0.00  0.00      PROA  
ATOM   1987 HG22 ILE P 127       7.689  49.269  42.786  0.00  0.00      PROA  
ATOM   1988 HG23 ILE P 127       7.942  47.804  41.612  0.00  0.00      PROA  
ATOM   1989  CG1 ILE P 127       9.584  46.286  43.373  0.00  0.00      PROA  
ATOM   1990 HG11 ILE P 127      10.670  46.084  43.256  0.00  0.00      PROA  
ATOM   1991 HG12 ILE P 127       9.100  45.950  44.315  0.00  0.00      PROA  
ATOM   1992  CD  ILE P 127       8.943  45.369  42.212  0.00  0.00      PROA  
ATOM   1993  HD1 ILE P 127       9.038  44.312  42.541  0.00  0.00      PROA  
ATOM   1994  HD2 ILE P 127       7.884  45.593  41.960  0.00  0.00      PROA  
ATOM   1995  HD3 ILE P 127       9.521  45.514  41.275  0.00  0.00      PROA  
ATOM   1996  C   ILE P 127      10.091  49.784  41.805  0.00  0.00      PROA  
ATOM   1997  O   ILE P 127       9.494  49.952  40.705  0.00  0.00      PROA  
ATOM   1998  N   LYS P 128      10.379  50.792  42.621  0.00  0.00      PROA  
ATOM   1999  HN  LYS P 128      10.658  50.661  43.569  0.00  0.00      PROA  
ATOM   2000  CA  LYS P 128      10.231  52.249  42.322  0.00  0.00      PROA  
ATOM   2001  HA  LYS P 128       9.204  52.490  42.094  0.00  0.00      PROA  
ATOM   2002  CB  LYS P 128      10.752  53.199  43.425  0.00  0.00      PROA  
ATOM   2003  HB1 LYS P 128      11.662  52.759  43.886  0.00  0.00      PROA  
ATOM   2004  HB2 LYS P 128      11.055  54.165  42.968  0.00  0.00      PROA  
ATOM   2005  CG  LYS P 128       9.734  53.443  44.561  0.00  0.00      PROA  
ATOM   2006  HG1 LYS P 128       9.392  52.409  44.783  0.00  0.00      PROA  
ATOM   2007  HG2 LYS P 128      10.249  53.871  45.447  0.00  0.00      PROA  
ATOM   2008  CD  LYS P 128       8.441  54.148  44.048  0.00  0.00      PROA  
ATOM   2009  HD1 LYS P 128       8.760  55.158  43.713  0.00  0.00      PROA  
ATOM   2010  HD2 LYS P 128       8.043  53.521  43.222  0.00  0.00      PROA  
ATOM   2011  CE  LYS P 128       7.425  54.339  45.127  0.00  0.00      PROA  
ATOM   2012  HE1 LYS P 128       7.179  53.381  45.633  0.00  0.00      PROA  
ATOM   2013  HE2 LYS P 128       7.793  55.008  45.934  0.00  0.00      PROA  
ATOM   2014  NZ  LYS P 128       6.236  54.926  44.498  0.00  0.00      PROA  
ATOM   2015  HZ1 LYS P 128       5.367  54.843  45.063  0.00  0.00      PROA  
ATOM   2016  HZ2 LYS P 128       6.511  55.902  44.267  0.00  0.00      PROA  
ATOM   2017  HZ3 LYS P 128       5.960  54.543  43.571  0.00  0.00      PROA  
ATOM   2018  C   LYS P 128      10.980  52.720  41.033  0.00  0.00      PROA  
ATOM   2019  O   LYS P 128      10.516  53.602  40.278  0.00  0.00      PROA  
ATOM   2020  N   ALA P 129      12.088  52.175  40.765  0.00  0.00      PROA  
ATOM   2021  HN  ALA P 129      12.558  51.549  41.383  0.00  0.00      PROA  
ATOM   2022  CA  ALA P 129      12.811  52.386  39.566  0.00  0.00      PROA  
ATOM   2023  HA  ALA P 129      12.845  53.454  39.407  0.00  0.00      PROA  
ATOM   2024  CB  ALA P 129      14.286  51.802  39.634  0.00  0.00      PROA  
ATOM   2025  HB1 ALA P 129      15.087  52.304  39.050  0.00  0.00      PROA  
ATOM   2026  HB2 ALA P 129      14.558  51.814  40.711  0.00  0.00      PROA  
ATOM   2027  HB3 ALA P 129      14.207  50.711  39.439  0.00  0.00      PROA  
ATOM   2028  C   ALA P 129      12.068  51.800  38.367  0.00  0.00      PROA  
ATOM   2029  O   ALA P 129      12.220  52.276  37.199  0.00  0.00      PROA  
ATOM   2030  N   MET P 130      11.241  50.737  38.489  0.00  0.00      PROA  
ATOM   2031  HN  MET P 130      11.168  50.268  39.366  0.00  0.00      PROA  
ATOM   2032  CA  MET P 130      10.495  50.083  37.315  0.00  0.00      PROA  
ATOM   2033  HA  MET P 130      10.830  50.488  36.371  0.00  0.00      PROA  
ATOM   2034  CB  MET P 130      10.724  48.593  37.315  0.00  0.00      PROA  
ATOM   2035  HB1 MET P 130      10.145  48.157  38.157  0.00  0.00      PROA  
ATOM   2036  HB2 MET P 130      10.183  48.141  36.456  0.00  0.00      PROA  
ATOM   2037  CG  MET P 130      12.182  48.128  37.345  0.00  0.00      PROA  
ATOM   2038  HG1 MET P 130      12.630  48.794  36.577  0.00  0.00      PROA  
ATOM   2039  HG2 MET P 130      12.647  48.454  38.299  0.00  0.00      PROA  
ATOM   2040  SD  MET P 130      12.633  46.427  37.020  0.00  0.00      PROA  
ATOM   2041  CE  MET P 130      14.392  46.718  37.470  0.00  0.00      PROA  
ATOM   2042  HE1 MET P 130      14.434  46.896  38.565  0.00  0.00      PROA  
ATOM   2043  HE2 MET P 130      14.923  45.758  37.300  0.00  0.00      PROA  
ATOM   2044  HE3 MET P 130      14.796  47.629  36.978  0.00  0.00      PROA  
ATOM   2045  C   MET P 130       9.003  50.510  37.235  0.00  0.00      PROA  
ATOM   2046  O   MET P 130       8.422  50.472  36.157  0.00  0.00      PROA  
ATOM   2047  N   ASN P 131       8.341  50.944  38.371  0.00  0.00      PROA  
ATOM   2048  HN  ASN P 131       8.865  50.809  39.209  0.00  0.00      PROA  
ATOM   2049  CA  ASN P 131       6.874  51.433  38.448  0.00  0.00      PROA  
ATOM   2050  HA  ASN P 131       6.260  50.577  38.209  0.00  0.00      PROA  
ATOM   2051  CB  ASN P 131       6.593  52.014  39.884  0.00  0.00      PROA  
ATOM   2052  HB1 ASN P 131       7.392  52.658  40.310  0.00  0.00      PROA  
ATOM   2053  HB2 ASN P 131       5.636  52.563  40.010  0.00  0.00      PROA  
ATOM   2054  CG  ASN P 131       6.390  50.828  40.771  0.00  0.00      PROA  
ATOM   2055  OD1 ASN P 131       6.125  49.709  40.354  0.00  0.00      PROA  
ATOM   2056  ND2 ASN P 131       6.319  51.087  42.090  0.00  0.00      PROA  
ATOM   2057 HD21 ASN P 131       6.134  52.010  42.428  0.00  0.00      PROA  
ATOM   2058 HD22 ASN P 131       6.183  50.325  42.723  0.00  0.00      PROA  
ATOM   2059  C   ASN P 131       6.510  52.504  37.419  0.00  0.00      PROA  
ATOM   2060  O   ASN P 131       7.321  53.200  36.873  0.00  0.00      PROA  
ATOM   2061  N   LEU P 132       5.216  52.587  37.107  0.00  0.00      PROA  
ATOM   2062  HN  LEU P 132       4.634  51.928  37.577  0.00  0.00      PROA  
ATOM   2063  CA  LEU P 132       4.585  53.381  36.096  0.00  0.00      PROA  
ATOM   2064  HA  LEU P 132       5.314  53.991  35.584  0.00  0.00      PROA  
ATOM   2065  CB  LEU P 132       3.857  52.415  35.119  0.00  0.00      PROA  
ATOM   2066  HB1 LEU P 132       2.928  51.966  35.532  0.00  0.00      PROA  
ATOM   2067  HB2 LEU P 132       3.408  53.023  34.305  0.00  0.00      PROA  
ATOM   2068  CG  LEU P 132       4.576  51.233  34.479  0.00  0.00      PROA  
ATOM   2069  HG  LEU P 132       5.121  50.654  35.255  0.00  0.00      PROA  
ATOM   2070  CD1 LEU P 132       3.638  50.172  33.811  0.00  0.00      PROA  
ATOM   2071 HD11 LEU P 132       4.204  49.380  33.277  0.00  0.00      PROA  
ATOM   2072 HD12 LEU P 132       3.061  49.652  34.604  0.00  0.00      PROA  
ATOM   2073 HD13 LEU P 132       2.908  50.674  33.141  0.00  0.00      PROA  
ATOM   2074  CD2 LEU P 132       5.686  51.749  33.514  0.00  0.00      PROA  
ATOM   2075 HD21 LEU P 132       6.197  52.648  33.922  0.00  0.00      PROA  
ATOM   2076 HD22 LEU P 132       6.490  50.986  33.439  0.00  0.00      PROA  
ATOM   2077 HD23 LEU P 132       5.263  51.994  32.516  0.00  0.00      PROA  
ATOM   2078  C   LEU P 132       3.493  54.285  36.702  0.00  0.00      PROA  
ATOM   2079  O   LEU P 132       3.098  54.062  37.832  0.00  0.00      PROA  
ATOM   2080  N   ASP P 133       3.064  55.352  35.949  0.00  0.00      PROA  
ATOM   2081  HN  ASP P 133       3.380  55.455  35.009  0.00  0.00      PROA  
ATOM   2082  CA  ASP P 133       2.124  56.436  36.346  0.00  0.00      PROA  
ATOM   2083  HA  ASP P 133       2.315  56.959  37.271  0.00  0.00      PROA  
ATOM   2084  CB  ASP P 133       2.027  57.529  35.286  0.00  0.00      PROA  
ATOM   2085  HB1 ASP P 133       1.661  57.190  34.294  0.00  0.00      PROA  
ATOM   2086  HB2 ASP P 133       1.250  58.296  35.493  0.00  0.00      PROA  
ATOM   2087  CG  ASP P 133       3.402  58.260  35.086  0.00  0.00      PROA  
ATOM   2088  OD1 ASP P 133       3.789  58.433  33.934  0.00  0.00      PROA  
ATOM   2089  OD2 ASP P 133       4.079  58.600  36.083  0.00  0.00      PROA  
ATOM   2090  C   ASP P 133       0.724  55.938  36.713  0.00  0.00      PROA  
ATOM   2091  O   ASP P 133       0.116  56.628  37.478  0.00  0.00      PROA  
ATOM   2092  N   GLU P 134       0.103  54.856  36.163  0.00  0.00      PROA  
ATOM   2093  HN  GLU P 134       0.590  54.245  35.543  0.00  0.00      PROA  
ATOM   2094  CA  GLU P 134      -1.168  54.308  36.584  0.00  0.00      PROA  
ATOM   2095  HA  GLU P 134      -1.649  55.067  37.183  0.00  0.00      PROA  
ATOM   2096  CB  GLU P 134      -2.174  54.116  35.376  0.00  0.00      PROA  
ATOM   2097  HB1 GLU P 134      -1.567  53.843  34.486  0.00  0.00      PROA  
ATOM   2098  HB2 GLU P 134      -3.026  53.428  35.561  0.00  0.00      PROA  
ATOM   2099  CG  GLU P 134      -2.725  55.525  34.916  0.00  0.00      PROA  
ATOM   2100  HG1 GLU P 134      -3.363  56.039  35.667  0.00  0.00      PROA  
ATOM   2101  HG2 GLU P 134      -1.817  56.161  34.841  0.00  0.00      PROA  
ATOM   2102  CD  GLU P 134      -3.397  55.402  33.654  0.00  0.00      PROA  
ATOM   2103  OE1 GLU P 134      -4.547  55.943  33.494  0.00  0.00      PROA  
ATOM   2104  OE2 GLU P 134      -2.903  54.687  32.765  0.00  0.00      PROA  
ATOM   2105  C   GLU P 134      -0.958  52.955  37.195  0.00  0.00      PROA  
ATOM   2106  O   GLU P 134      -1.899  52.466  37.772  0.00  0.00      PROA  
ATOM   2107  N   LYS P 135       0.222  52.342  37.181  0.00  0.00      PROA  
ATOM   2108  HN  LYS P 135       0.981  52.726  36.661  0.00  0.00      PROA  
ATOM   2109  CA  LYS P 135       0.487  50.978  37.613  0.00  0.00      PROA  
ATOM   2110  HA  LYS P 135      -0.253  50.695  38.347  0.00  0.00      PROA  
ATOM   2111  CB  LYS P 135       0.386  49.980  36.404  0.00  0.00      PROA  
ATOM   2112  HB1 LYS P 135      -0.603  50.192  35.944  0.00  0.00      PROA  
ATOM   2113  HB2 LYS P 135       1.153  50.258  35.650  0.00  0.00      PROA  
ATOM   2114  CG  LYS P 135       0.635  48.533  36.663  0.00  0.00      PROA  
ATOM   2115  HG1 LYS P 135       0.614  48.044  35.665  0.00  0.00      PROA  
ATOM   2116  HG2 LYS P 135       1.720  48.376  36.844  0.00  0.00      PROA  
ATOM   2117  CD  LYS P 135      -0.263  47.872  37.688  0.00  0.00      PROA  
ATOM   2118  HD1 LYS P 135       0.086  46.871  38.019  0.00  0.00      PROA  
ATOM   2119  HD2 LYS P 135      -0.240  48.427  38.650  0.00  0.00      PROA  
ATOM   2120  CE  LYS P 135      -1.653  47.641  37.157  0.00  0.00      PROA  
ATOM   2121  HE1 LYS P 135      -2.318  47.512  38.037  0.00  0.00      PROA  
ATOM   2122  HE2 LYS P 135      -2.058  48.574  36.711  0.00  0.00      PROA  
ATOM   2123  NZ  LYS P 135      -1.856  46.535  36.236  0.00  0.00      PROA  
ATOM   2124  HZ1 LYS P 135      -1.710  45.626  36.720  0.00  0.00      PROA  
ATOM   2125  HZ2 LYS P 135      -2.684  46.528  35.607  0.00  0.00      PROA  
ATOM   2126  HZ3 LYS P 135      -1.096  46.630  35.532  0.00  0.00      PROA  
ATOM   2127  C   LYS P 135       1.777  50.863  38.427  0.00  0.00      PROA  
ATOM   2128  O   LYS P 135       2.895  50.853  37.956  0.00  0.00      PROA  
ATOM   2129  N   GLN P 136       1.619  50.669  39.751  0.00  0.00      PROA  
ATOM   2130  HN  GLN P 136       0.725  50.583  40.182  0.00  0.00      PROA  
ATOM   2131  CA  GLN P 136       2.789  50.255  40.499  0.00  0.00      PROA  
ATOM   2132  HA  GLN P 136       3.789  50.386  40.115  0.00  0.00      PROA  
ATOM   2133  CB  GLN P 136       2.785  51.002  41.900  0.00  0.00      PROA  
ATOM   2134  HB1 GLN P 136       1.893  50.692  42.485  0.00  0.00      PROA  
ATOM   2135  HB2 GLN P 136       3.696  50.656  42.433  0.00  0.00      PROA  
ATOM   2136  CG  GLN P 136       2.774  52.546  41.696  0.00  0.00      PROA  
ATOM   2137  HG1 GLN P 136       3.485  52.691  40.855  0.00  0.00      PROA  
ATOM   2138  HG2 GLN P 136       1.746  52.966  41.653  0.00  0.00      PROA  
ATOM   2139  CD  GLN P 136       3.396  53.231  42.928  0.00  0.00      PROA  
ATOM   2140  OE1 GLN P 136       4.579  53.124  43.225  0.00  0.00      PROA  
ATOM   2141  NE2 GLN P 136       2.564  53.917  43.738  0.00  0.00      PROA  
ATOM   2142 HE21 GLN P 136       2.781  54.281  44.643  0.00  0.00      PROA  
ATOM   2143 HE22 GLN P 136       1.643  54.112  43.401  0.00  0.00      PROA  
ATOM   2144  C   GLN P 136       2.677  48.756  40.824  0.00  0.00      PROA  
ATOM   2145  O   GLN P 136       1.685  48.373  41.390  0.00  0.00      PROA  
ATOM   2146  N   TRP P 137       3.676  47.952  40.474  0.00  0.00      PROA  
ATOM   2147  HN  TRP P 137       4.378  48.343  39.884  0.00  0.00      PROA  
ATOM   2148  CA  TRP P 137       3.828  46.531  40.791  0.00  0.00      PROA  
ATOM   2149  HA  TRP P 137       2.978  46.081  40.300  0.00  0.00      PROA  
ATOM   2150  CB  TRP P 137       5.109  45.979  40.030  0.00  0.00      PROA  
ATOM   2151  HB1 TRP P 137       6.007  46.208  40.642  0.00  0.00      PROA  
ATOM   2152  HB2 TRP P 137       4.957  44.880  40.087  0.00  0.00      PROA  
ATOM   2153  CG  TRP P 137       5.356  46.515  38.638  0.00  0.00      PROA  
ATOM   2154  CD1 TRP P 137       6.403  47.443  38.350  0.00  0.00      PROA  
ATOM   2155  HD1 TRP P 137       7.079  47.734  39.139  0.00  0.00      PROA  
ATOM   2156  NE1 TRP P 137       6.416  47.800  37.074  0.00  0.00      PROA  
ATOM   2157  HE1 TRP P 137       7.033  48.372  36.579  0.00  0.00      PROA  
ATOM   2158  CE2 TRP P 137       5.403  47.105  36.412  0.00  0.00      PROA  
ATOM   2159  CD2 TRP P 137       4.689  46.329  37.345  0.00  0.00      PROA  
ATOM   2160  CE3 TRP P 137       3.564  45.721  36.901  0.00  0.00      PROA  
ATOM   2161  HE3 TRP P 137       2.840  45.266  37.561  0.00  0.00      PROA  
ATOM   2162  CZ3 TRP P 137       3.236  45.779  35.530  0.00  0.00      PROA  
ATOM   2163  HZ3 TRP P 137       2.404  45.134  35.287  0.00  0.00      PROA  
ATOM   2164  CZ2 TRP P 137       5.076  47.095  35.038  0.00  0.00      PROA  
ATOM   2165  HZ2 TRP P 137       5.827  47.567  34.421  0.00  0.00      PROA  
ATOM   2166  CH2 TRP P 137       3.961  46.455  34.609  0.00  0.00      PROA  
ATOM   2167  HH2 TRP P 137       3.543  46.439  33.613  0.00  0.00      PROA  
ATOM   2168  C   TRP P 137       3.855  46.234  42.294  0.00  0.00      PROA  
ATOM   2169  O   TRP P 137       4.439  47.023  43.020  0.00  0.00      PROA  
ATOM   2170  N   PRO P 138       3.154  45.260  42.790  0.00  0.00      PROA  
ATOM   2171  CD  PRO P 138       2.040  44.600  42.076  0.00  0.00      PROA  
ATOM   2172  HD1 PRO P 138       2.586  43.859  41.454  0.00  0.00      PROA  
ATOM   2173  HD2 PRO P 138       1.354  45.276  41.522  0.00  0.00      PROA  
ATOM   2174  CA  PRO P 138       3.194  44.946  44.235  0.00  0.00      PROA  
ATOM   2175  HA  PRO P 138       2.918  45.841  44.771  0.00  0.00      PROA  
ATOM   2176  CB  PRO P 138       2.189  43.828  44.369  0.00  0.00      PROA  
ATOM   2177  HB1 PRO P 138       1.641  43.850  45.335  0.00  0.00      PROA  
ATOM   2178  HB2 PRO P 138       2.684  42.836  44.302  0.00  0.00      PROA  
ATOM   2179  CG  PRO P 138       1.174  44.089  43.268  0.00  0.00      PROA  
ATOM   2180  HG1 PRO P 138       0.384  44.867  43.336  0.00  0.00      PROA  
ATOM   2181  HG2 PRO P 138       0.637  43.178  42.928  0.00  0.00      PROA  
ATOM   2182  C   PRO P 138       4.543  44.457  44.786  0.00  0.00      PROA  
ATOM   2183  O   PRO P 138       5.038  43.482  44.232  0.00  0.00      PROA  
ATOM   2184  N   PRO P 139       5.239  44.951  45.803  0.00  0.00      PROA  
ATOM   2185  CD  PRO P 139       4.883  46.146  46.545  0.00  0.00      PROA  
ATOM   2186  HD1 PRO P 139       4.228  45.956  47.422  0.00  0.00      PROA  
ATOM   2187  HD2 PRO P 139       4.451  46.929  45.885  0.00  0.00      PROA  
ATOM   2188  CA  PRO P 139       6.599  44.466  46.111  0.00  0.00      PROA  
ATOM   2189  HA  PRO P 139       7.124  44.410  45.168  0.00  0.00      PROA  
ATOM   2190  CB  PRO P 139       7.051  45.468  47.177  0.00  0.00      PROA  
ATOM   2191  HB1 PRO P 139       8.158  45.552  47.147  0.00  0.00      PROA  
ATOM   2192  HB2 PRO P 139       6.764  45.029  48.157  0.00  0.00      PROA  
ATOM   2193  CG  PRO P 139       6.255  46.716  46.915  0.00  0.00      PROA  
ATOM   2194  HG1 PRO P 139       6.672  47.304  46.070  0.00  0.00      PROA  
ATOM   2195  HG2 PRO P 139       6.226  47.422  47.772  0.00  0.00      PROA  
ATOM   2196  C   PRO P 139       6.586  43.035  46.584  0.00  0.00      PROA  
ATOM   2197  O   PRO P 139       7.563  42.299  46.310  0.00  0.00      PROA  
ATOM   2198  N   ARG P 140       5.596  42.497  47.384  0.00  0.00      PROA  
ATOM   2199  HN  ARG P 140       4.752  43.015  47.500  0.00  0.00      PROA  
ATOM   2200  CA  ARG P 140       5.616  41.206  47.876  0.00  0.00      PROA  
ATOM   2201  HA  ARG P 140       6.456  41.023  48.530  0.00  0.00      PROA  
ATOM   2202  CB  ARG P 140       4.436  40.954  48.874  0.00  0.00      PROA  
ATOM   2203  HB1 ARG P 140       4.426  41.896  49.464  0.00  0.00      PROA  
ATOM   2204  HB2 ARG P 140       3.476  41.068  48.327  0.00  0.00      PROA  
ATOM   2205  CG  ARG P 140       4.419  39.707  49.769  0.00  0.00      PROA  
ATOM   2206  HG1 ARG P 140       3.524  39.859  50.409  0.00  0.00      PROA  
ATOM   2207  HG2 ARG P 140       4.187  38.820  49.142  0.00  0.00      PROA  
ATOM   2208  CD  ARG P 140       5.690  39.300  50.593  0.00  0.00      PROA  
ATOM   2209  HD1 ARG P 140       5.535  38.276  50.997  0.00  0.00      PROA  
ATOM   2210  HD2 ARG P 140       6.591  39.239  49.946  0.00  0.00      PROA  
ATOM   2211  NE  ARG P 140       6.006  40.389  51.565  0.00  0.00      PROA  
ATOM   2212  HE  ARG P 140       5.528  41.267  51.577  0.00  0.00      PROA  
ATOM   2213  CZ  ARG P 140       6.737  40.288  52.650  0.00  0.00      PROA  
ATOM   2214  NH1 ARG P 140       7.435  39.253  52.942  0.00  0.00      PROA  
ATOM   2215 HH11 ARG P 140       8.073  39.401  53.697  0.00  0.00      PROA  
ATOM   2216 HH12 ARG P 140       7.581  38.504  52.297  0.00  0.00      PROA  
ATOM   2217  NH2 ARG P 140       6.672  41.261  53.534  0.00  0.00      PROA  
ATOM   2218 HH21 ARG P 140       7.104  41.157  54.430  0.00  0.00      PROA  
ATOM   2219 HH22 ARG P 140       5.917  41.906  53.412  0.00  0.00      PROA  
ATOM   2220  C   ARG P 140       5.738  40.042  46.873  0.00  0.00      PROA  
ATOM   2221  O   ARG P 140       6.434  39.092  47.020  0.00  0.00      PROA  
ATOM   2222  N   GLN P 141       5.053  40.161  45.769  0.00  0.00      PROA  
ATOM   2223  HN  GLN P 141       4.438  40.940  45.676  0.00  0.00      PROA  
ATOM   2224  CA  GLN P 141       5.237  39.196  44.733  0.00  0.00      PROA  
ATOM   2225  HA  GLN P 141       5.243  38.200  45.151  0.00  0.00      PROA  
ATOM   2226  CB  GLN P 141       3.980  39.310  43.769  0.00  0.00      PROA  
ATOM   2227  HB1 GLN P 141       3.731  40.339  43.431  0.00  0.00      PROA  
ATOM   2228  HB2 GLN P 141       4.175  38.811  42.795  0.00  0.00      PROA  
ATOM   2229  CG  GLN P 141       2.574  38.814  44.339  0.00  0.00      PROA  
ATOM   2230  HG1 GLN P 141       2.165  39.571  45.041  0.00  0.00      PROA  
ATOM   2231  HG2 GLN P 141       1.803  38.733  43.543  0.00  0.00      PROA  
ATOM   2232  CD  GLN P 141       2.563  37.449  44.999  0.00  0.00      PROA  
ATOM   2233  OE1 GLN P 141       1.920  37.282  46.040  0.00  0.00      PROA  
ATOM   2234  NE2 GLN P 141       3.254  36.527  44.381  0.00  0.00      PROA  
ATOM   2235 HE21 GLN P 141       3.122  35.589  44.703  0.00  0.00      PROA  
ATOM   2236 HE22 GLN P 141       3.775  36.776  43.565  0.00  0.00      PROA  
ATOM   2237  C   GLN P 141       6.510  39.205  43.910  0.00  0.00      PROA  
ATOM   2238  O   GLN P 141       7.101  38.199  43.471  0.00  0.00      PROA  
ATOM   2239  N   ALA P 142       7.185  40.392  43.803  0.00  0.00      PROA  
ATOM   2240  HN  ALA P 142       6.791  41.288  43.992  0.00  0.00      PROA  
ATOM   2241  CA  ALA P 142       8.544  40.364  43.426  0.00  0.00      PROA  
ATOM   2242  HA  ALA P 142       8.644  39.841  42.486  0.00  0.00      PROA  
ATOM   2243  CB  ALA P 142       8.975  41.834  43.209  0.00  0.00      PROA  
ATOM   2244  HB1 ALA P 142       8.796  42.478  44.096  0.00  0.00      PROA  
ATOM   2245  HB2 ALA P 142      10.036  41.902  42.884  0.00  0.00      PROA  
ATOM   2246  HB3 ALA P 142       8.417  42.262  42.348  0.00  0.00      PROA  
ATOM   2247  C   ALA P 142       9.477  39.728  44.542  0.00  0.00      PROA  
ATOM   2248  O   ALA P 142      10.431  39.034  44.162  0.00  0.00      PROA  
ATOM   2249  N   MET P 143       9.159  39.878  45.797  0.00  0.00      PROA  
ATOM   2250  HN  MET P 143       8.498  40.526  46.167  0.00  0.00      PROA  
ATOM   2251  CA  MET P 143       9.861  39.142  46.824  0.00  0.00      PROA  
ATOM   2252  HA  MET P 143      10.913  39.357  46.710  0.00  0.00      PROA  
ATOM   2253  CB  MET P 143       9.517  39.715  48.295  0.00  0.00      PROA  
ATOM   2254  HB1 MET P 143       9.718  40.804  48.205  0.00  0.00      PROA  
ATOM   2255  HB2 MET P 143       8.433  39.563  48.487  0.00  0.00      PROA  
ATOM   2256  CG  MET P 143      10.382  39.115  49.426  0.00  0.00      PROA  
ATOM   2257  HG1 MET P 143       9.999  38.122  49.745  0.00  0.00      PROA  
ATOM   2258  HG2 MET P 143      11.401  38.911  49.034  0.00  0.00      PROA  
ATOM   2259  SD  MET P 143      10.312  40.284  50.769  0.00  0.00      PROA  
ATOM   2260  CE  MET P 143      11.347  39.400  51.897  0.00  0.00      PROA  
ATOM   2261  HE1 MET P 143      11.480  40.003  52.820  0.00  0.00      PROA  
ATOM   2262  HE2 MET P 143      10.931  38.423  52.224  0.00  0.00      PROA  
ATOM   2263  HE3 MET P 143      12.253  39.142  51.308  0.00  0.00      PROA  
ATOM   2264  C   MET P 143       9.692  37.586  46.924  0.00  0.00      PROA  
ATOM   2265  O   MET P 143      10.610  36.821  47.019  0.00  0.00      PROA  
ATOM   2266  N   TRP P 144       8.433  37.060  46.762  0.00  0.00      PROA  
ATOM   2267  HN  TRP P 144       7.670  37.699  46.701  0.00  0.00      PROA  
ATOM   2268  CA  TRP P 144       8.129  35.607  46.718  0.00  0.00      PROA  
ATOM   2269  HA  TRP P 144       8.664  35.101  47.508  0.00  0.00      PROA  
ATOM   2270  CB  TRP P 144       6.558  35.209  46.777  0.00  0.00      PROA  
ATOM   2271  HB1 TRP P 144       6.089  35.745  45.925  0.00  0.00      PROA  
ATOM   2272  HB2 TRP P 144       6.471  34.107  46.667  0.00  0.00      PROA  
ATOM   2273  CG  TRP P 144       5.870  35.476  48.088  0.00  0.00      PROA  
ATOM   2274  CD1 TRP P 144       4.733  36.156  48.360  0.00  0.00      PROA  
ATOM   2275  HD1 TRP P 144       4.134  36.815  47.749  0.00  0.00      PROA  
ATOM   2276  NE1 TRP P 144       4.387  35.927  49.706  0.00  0.00      PROA  
ATOM   2277  HE1 TRP P 144       3.654  36.269  50.253  0.00  0.00      PROA  
ATOM   2278  CE2 TRP P 144       5.332  35.271  50.315  0.00  0.00      PROA  
ATOM   2279  CD2 TRP P 144       6.317  34.931  49.347  0.00  0.00      PROA  
ATOM   2280  CE3 TRP P 144       7.336  34.071  49.757  0.00  0.00      PROA  
ATOM   2281  HE3 TRP P 144       8.136  33.953  49.041  0.00  0.00      PROA  
ATOM   2282  CZ3 TRP P 144       7.490  33.778  51.035  0.00  0.00      PROA  
ATOM   2283  HZ3 TRP P 144       8.345  33.152  51.247  0.00  0.00      PROA  
ATOM   2284  CZ2 TRP P 144       5.411  34.847  51.622  0.00  0.00      PROA  
ATOM   2285  HZ2 TRP P 144       4.636  35.189  52.294  0.00  0.00      PROA  
ATOM   2286  CH2 TRP P 144       6.594  34.122  52.008  0.00  0.00      PROA  
ATOM   2287  HH2 TRP P 144       6.802  33.814  53.022  0.00  0.00      PROA  
ATOM   2288  C   TRP P 144       8.710  34.932  45.447  0.00  0.00      PROA  
ATOM   2289  O   TRP P 144       9.137  33.738  45.471  0.00  0.00      PROA  
ATOM   2290  N   TYR P 145       8.792  35.650  44.378  0.00  0.00      PROA  
ATOM   2291  HN  TYR P 145       8.407  36.566  44.303  0.00  0.00      PROA  
ATOM   2292  CA  TYR P 145       9.559  35.195  43.203  0.00  0.00      PROA  
ATOM   2293  HA  TYR P 145       9.210  34.244  42.830  0.00  0.00      PROA  
ATOM   2294  CB  TYR P 145       9.575  36.332  42.059  0.00  0.00      PROA  
ATOM   2295  HB1 TYR P 145       8.588  36.478  41.571  0.00  0.00      PROA  
ATOM   2296  HB2 TYR P 145       9.818  37.349  42.436  0.00  0.00      PROA  
ATOM   2297  CG  TYR P 145      10.427  35.917  40.878  0.00  0.00      PROA  
ATOM   2298  CD1 TYR P 145       9.901  35.218  39.776  0.00  0.00      PROA  
ATOM   2299  HD1 TYR P 145       8.917  34.779  39.856  0.00  0.00      PROA  
ATOM   2300  CE1 TYR P 145      10.603  34.974  38.591  0.00  0.00      PROA  
ATOM   2301  HE1 TYR P 145      10.128  34.451  37.774  0.00  0.00      PROA  
ATOM   2302  CZ  TYR P 145      11.858  35.657  38.410  0.00  0.00      PROA  
ATOM   2303  OH  TYR P 145      12.639  35.347  37.311  0.00  0.00      PROA  
ATOM   2304  HH  TYR P 145      13.391  35.942  37.273  0.00  0.00      PROA  
ATOM   2305  CD2 TYR P 145      11.850  36.328  40.765  0.00  0.00      PROA  
ATOM   2306  HD2 TYR P 145      12.354  36.745  41.624  0.00  0.00      PROA  
ATOM   2307  CE2 TYR P 145      12.480  36.252  39.548  0.00  0.00      PROA  
ATOM   2308  HE2 TYR P 145      13.520  36.533  39.464  0.00  0.00      PROA  
ATOM   2309  C   TYR P 145      11.013  34.949  43.585  0.00  0.00      PROA  
ATOM   2310  O   TYR P 145      11.487  33.913  43.113  0.00  0.00      PROA  
ATOM   2311  N   ILE P 146      11.728  35.751  44.384  0.00  0.00      PROA  
ATOM   2312  HN  ILE P 146      11.317  36.467  44.943  0.00  0.00      PROA  
ATOM   2313  CA  ILE P 146      13.137  35.419  44.591  0.00  0.00      PROA  
ATOM   2314  HA  ILE P 146      13.635  35.130  43.677  0.00  0.00      PROA  
ATOM   2315  CB  ILE P 146      13.912  36.654  45.085  0.00  0.00      PROA  
ATOM   2316  HB  ILE P 146      13.254  37.114  45.852  0.00  0.00      PROA  
ATOM   2317  CG2 ILE P 146      15.246  36.295  45.731  0.00  0.00      PROA  
ATOM   2318 HG21 ILE P 146      15.078  36.012  46.793  0.00  0.00      PROA  
ATOM   2319 HG22 ILE P 146      15.855  35.581  45.136  0.00  0.00      PROA  
ATOM   2320 HG23 ILE P 146      15.976  37.131  45.775  0.00  0.00      PROA  
ATOM   2321  CG1 ILE P 146      14.061  37.536  43.861  0.00  0.00      PROA  
ATOM   2322 HG11 ILE P 146      14.564  37.093  42.974  0.00  0.00      PROA  
ATOM   2323 HG12 ILE P 146      13.038  37.873  43.589  0.00  0.00      PROA  
ATOM   2324  CD  ILE P 146      14.828  38.866  44.060  0.00  0.00      PROA  
ATOM   2325  HD1 ILE P 146      14.270  39.560  44.724  0.00  0.00      PROA  
ATOM   2326  HD2 ILE P 146      15.736  38.729  44.686  0.00  0.00      PROA  
ATOM   2327  HD3 ILE P 146      15.024  39.377  43.093  0.00  0.00      PROA  
ATOM   2328  C   ILE P 146      13.401  34.172  45.481  0.00  0.00      PROA  
ATOM   2329  O   ILE P 146      14.318  33.366  45.173  0.00  0.00      PROA  
ATOM   2330  N   ASN P 147      12.615  34.011  46.606  0.00  0.00      PROA  
ATOM   2331  HN  ASN P 147      11.969  34.707  46.911  0.00  0.00      PROA  
ATOM   2332  CA  ASN P 147      12.668  32.742  47.410  0.00  0.00      PROA  
ATOM   2333  HA  ASN P 147      13.716  32.722  47.671  0.00  0.00      PROA  
ATOM   2334  CB  ASN P 147      11.656  32.719  48.592  0.00  0.00      PROA  
ATOM   2335  HB1 ASN P 147      10.644  32.899  48.169  0.00  0.00      PROA  
ATOM   2336  HB2 ASN P 147      11.913  31.746  49.062  0.00  0.00      PROA  
ATOM   2337  CG  ASN P 147      11.971  33.944  49.493  0.00  0.00      PROA  
ATOM   2338  OD1 ASN P 147      11.228  34.933  49.452  0.00  0.00      PROA  
ATOM   2339  ND2 ASN P 147      13.088  33.856  50.271  0.00  0.00      PROA  
ATOM   2340 HD21 ASN P 147      13.116  34.557  50.983  0.00  0.00      PROA  
ATOM   2341 HD22 ASN P 147      13.679  33.051  50.325  0.00  0.00      PROA  
ATOM   2342  C   ASN P 147      12.404  31.535  46.580  0.00  0.00      PROA  
ATOM   2343  O   ASN P 147      13.150  30.536  46.632  0.00  0.00      PROA  
ATOM   2344  N   SER P 148      11.301  31.618  45.774  0.00  0.00      PROA  
ATOM   2345  HN  SER P 148      10.731  32.431  45.688  0.00  0.00      PROA  
ATOM   2346  CA  SER P 148      10.865  30.494  44.869  0.00  0.00      PROA  
ATOM   2347  HA  SER P 148      10.678  29.603  45.451  0.00  0.00      PROA  
ATOM   2348  CB  SER P 148       9.688  30.969  43.995  0.00  0.00      PROA  
ATOM   2349  HB1 SER P 148       8.844  31.243  44.664  0.00  0.00      PROA  
ATOM   2350  HB2 SER P 148      10.031  31.819  43.367  0.00  0.00      PROA  
ATOM   2351  OG  SER P 148       9.144  29.962  43.085  0.00  0.00      PROA  
ATOM   2352  HG1 SER P 148       8.914  29.246  43.682  0.00  0.00      PROA  
ATOM   2353  C   SER P 148      11.981  30.172  43.890  0.00  0.00      PROA  
ATOM   2354  O   SER P 148      12.199  28.989  43.589  0.00  0.00      PROA  
ATOM   2355  N   GLN P 149      12.681  31.208  43.322  0.00  0.00      PROA  
ATOM   2356  HN  GLN P 149      12.617  32.168  43.583  0.00  0.00      PROA  
ATOM   2357  CA  GLN P 149      13.914  31.036  42.556  0.00  0.00      PROA  
ATOM   2358  HA  GLN P 149      13.726  30.232  41.860  0.00  0.00      PROA  
ATOM   2359  CB  GLN P 149      14.383  32.312  41.788  0.00  0.00      PROA  
ATOM   2360  HB1 GLN P 149      14.149  33.113  42.521  0.00  0.00      PROA  
ATOM   2361  HB2 GLN P 149      15.493  32.339  41.737  0.00  0.00      PROA  
ATOM   2362  CG  GLN P 149      13.770  32.543  40.338  0.00  0.00      PROA  
ATOM   2363  HG1 GLN P 149      13.852  33.626  40.107  0.00  0.00      PROA  
ATOM   2364  HG2 GLN P 149      14.337  32.051  39.519  0.00  0.00      PROA  
ATOM   2365  CD  GLN P 149      12.310  32.104  40.038  0.00  0.00      PROA  
ATOM   2366  OE1 GLN P 149      12.127  31.214  39.158  0.00  0.00      PROA  
ATOM   2367  NE2 GLN P 149      11.286  32.627  40.708  0.00  0.00      PROA  
ATOM   2368 HE21 GLN P 149      10.339  32.471  40.428  0.00  0.00      PROA  
ATOM   2369 HE22 GLN P 149      11.549  33.054  41.574  0.00  0.00      PROA  
ATOM   2370  C   GLN P 149      15.030  30.282  43.291  0.00  0.00      PROA  
ATOM   2371  O   GLN P 149      15.679  29.355  42.765  0.00  0.00      PROA  
ATOM   2372  N   LYS P 150      15.346  30.708  44.566  0.00  0.00      PROA  
ATOM   2373  HN  LYS P 150      14.902  31.561  44.829  0.00  0.00      PROA  
ATOM   2374  CA  LYS P 150      16.419  30.109  45.327  0.00  0.00      PROA  
ATOM   2375  HA  LYS P 150      17.216  29.936  44.619  0.00  0.00      PROA  
ATOM   2376  CB  LYS P 150      16.939  31.077  46.394  0.00  0.00      PROA  
ATOM   2377  HB1 LYS P 150      16.143  31.440  47.079  0.00  0.00      PROA  
ATOM   2378  HB2 LYS P 150      17.819  30.642  46.916  0.00  0.00      PROA  
ATOM   2379  CG  LYS P 150      17.614  32.274  45.675  0.00  0.00      PROA  
ATOM   2380  HG1 LYS P 150      18.300  32.017  44.840  0.00  0.00      PROA  
ATOM   2381  HG2 LYS P 150      16.804  32.854  45.183  0.00  0.00      PROA  
ATOM   2382  CD  LYS P 150      18.523  32.995  46.673  0.00  0.00      PROA  
ATOM   2383  HD1 LYS P 150      18.058  33.224  47.656  0.00  0.00      PROA  
ATOM   2384  HD2 LYS P 150      19.355  32.289  46.885  0.00  0.00      PROA  
ATOM   2385  CE  LYS P 150      19.056  34.149  45.983  0.00  0.00      PROA  
ATOM   2386  HE1 LYS P 150      19.573  33.749  45.084  0.00  0.00      PROA  
ATOM   2387  HE2 LYS P 150      18.367  34.964  45.673  0.00  0.00      PROA  
ATOM   2388  NZ  LYS P 150      20.086  34.777  46.830  0.00  0.00      PROA  
ATOM   2389  HZ1 LYS P 150      20.874  34.193  47.174  0.00  0.00      PROA  
ATOM   2390  HZ2 LYS P 150      20.489  35.644  46.420  0.00  0.00      PROA  
ATOM   2391  HZ3 LYS P 150      19.733  35.117  47.747  0.00  0.00      PROA  
ATOM   2392  C   LYS P 150      16.097  28.785  45.891  0.00  0.00      PROA  
ATOM   2393  O   LYS P 150      17.087  28.053  46.099  0.00  0.00      PROA  
ATOM   2394  N   ASP P 151      14.846  28.331  46.144  0.00  0.00      PROA  
ATOM   2395  HN  ASP P 151      14.108  28.994  46.244  0.00  0.00      PROA  
ATOM   2396  CA  ASP P 151      14.517  26.877  46.361  0.00  0.00      PROA  
ATOM   2397  HA  ASP P 151      15.120  26.508  47.178  0.00  0.00      PROA  
ATOM   2398  CB  ASP P 151      13.001  26.801  46.775  0.00  0.00      PROA  
ATOM   2399  HB1 ASP P 151      12.462  27.421  46.027  0.00  0.00      PROA  
ATOM   2400  HB2 ASP P 151      12.559  25.790  46.648  0.00  0.00      PROA  
ATOM   2401  CG  ASP P 151      12.660  27.318  48.129  0.00  0.00      PROA  
ATOM   2402  OD1 ASP P 151      13.399  27.088  49.089  0.00  0.00      PROA  
ATOM   2403  OD2 ASP P 151      11.489  27.893  48.225  0.00  0.00      PROA  
ATOM   2404  C   ASP P 151      14.882  25.933  45.220  0.00  0.00      PROA  
ATOM   2405  O   ASP P 151      15.236  24.746  45.410  0.00  0.00      PROA  
ATOM   2406  N   GLU P 152      14.799  26.365  43.933  0.00  0.00      PROA  
ATOM   2407  HN  GLU P 152      14.373  27.251  43.768  0.00  0.00      PROA  
ATOM   2408  CA  GLU P 152      15.313  25.607  42.796  0.00  0.00      PROA  
ATOM   2409  HA  GLU P 152      15.238  24.558  43.043  0.00  0.00      PROA  
ATOM   2410  CB  GLU P 152      14.367  25.811  41.557  0.00  0.00      PROA  
ATOM   2411  HB1 GLU P 152      14.431  26.899  41.337  0.00  0.00      PROA  
ATOM   2412  HB2 GLU P 152      14.778  25.318  40.650  0.00  0.00      PROA  
ATOM   2413  CG  GLU P 152      12.896  25.312  41.678  0.00  0.00      PROA  
ATOM   2414  HG1 GLU P 152      12.278  26.037  42.250  0.00  0.00      PROA  
ATOM   2415  HG2 GLU P 152      12.322  25.263  40.729  0.00  0.00      PROA  
ATOM   2416  CD  GLU P 152      12.724  23.948  42.386  0.00  0.00      PROA  
ATOM   2417  OE1 GLU P 152      13.310  22.913  41.909  0.00  0.00      PROA  
ATOM   2418  OE2 GLU P 152      11.942  23.888  43.400  0.00  0.00      PROA  
ATOM   2419  C   GLU P 152      16.757  26.004  42.383  0.00  0.00      PROA  
ATOM   2420  O   GLU P 152      17.416  25.452  41.560  0.00  0.00      PROA  
ATOM   2421  N   GLY P 153      17.333  26.906  43.149  0.00  0.00      PROA  
ATOM   2422  HN  GLY P 153      16.976  27.278  44.002  0.00  0.00      PROA  
ATOM   2423  CA  GLY P 153      18.699  27.425  42.939  0.00  0.00      PROA  
ATOM   2424  HA1 GLY P 153      19.344  26.564  42.844  0.00  0.00      PROA  
ATOM   2425  HA2 GLY P 153      18.945  28.206  43.642  0.00  0.00      PROA  
ATOM   2426  C   GLY P 153      18.874  28.072  41.633  0.00  0.00      PROA  
ATOM   2427  O   GLY P 153      19.868  27.828  40.884  0.00  0.00      PROA  
ATOM   2428  N   LEU P 154      17.880  28.904  41.327  0.00  0.00      PROA  
ATOM   2429  HN  LEU P 154      17.084  28.945  41.926  0.00  0.00      PROA  
ATOM   2430  CA  LEU P 154      17.812  29.642  40.088  0.00  0.00      PROA  
ATOM   2431  HA  LEU P 154      18.398  29.177  39.309  0.00  0.00      PROA  
ATOM   2432  CB  LEU P 154      16.349  29.852  39.576  0.00  0.00      PROA  
ATOM   2433  HB1 LEU P 154      15.692  30.190  40.406  0.00  0.00      PROA  
ATOM   2434  HB2 LEU P 154      16.227  30.639  38.801  0.00  0.00      PROA  
ATOM   2435  CG  LEU P 154      15.753  28.597  38.899  0.00  0.00      PROA  
ATOM   2436  HG  LEU P 154      15.875  27.741  39.598  0.00  0.00      PROA  
ATOM   2437  CD1 LEU P 154      14.292  28.809  38.615  0.00  0.00      PROA  
ATOM   2438 HD11 LEU P 154      13.849  29.032  39.609  0.00  0.00      PROA  
ATOM   2439 HD12 LEU P 154      14.213  29.690  37.942  0.00  0.00      PROA  
ATOM   2440 HD13 LEU P 154      13.819  27.887  38.214  0.00  0.00      PROA  
ATOM   2441  CD2 LEU P 154      16.514  28.193  37.666  0.00  0.00      PROA  
ATOM   2442 HD21 LEU P 154      17.585  28.136  37.957  0.00  0.00      PROA  
ATOM   2443 HD22 LEU P 154      16.306  27.205  37.201  0.00  0.00      PROA  
ATOM   2444 HD23 LEU P 154      16.476  29.057  36.969  0.00  0.00      PROA  
ATOM   2445  C   LEU P 154      18.516  31.006  40.177  0.00  0.00      PROA  
ATOM   2446  O   LEU P 154      18.172  31.699  41.148  0.00  0.00      PROA  
ATOM   2447  N   ARG P 155      19.440  31.382  39.225  0.00  0.00      PROA  
ATOM   2448  HN  ARG P 155      19.749  30.658  38.612  0.00  0.00      PROA  
ATOM   2449  CA  ARG P 155      20.131  32.671  39.254  0.00  0.00      PROA  
ATOM   2450  HA  ARG P 155      19.680  33.296  40.011  0.00  0.00      PROA  
ATOM   2451  CB  ARG P 155      21.642  32.402  39.447  0.00  0.00      PROA  
ATOM   2452  HB1 ARG P 155      21.923  31.814  38.547  0.00  0.00      PROA  
ATOM   2453  HB2 ARG P 155      22.133  33.398  39.461  0.00  0.00      PROA  
ATOM   2454  CG  ARG P 155      21.902  31.629  40.739  0.00  0.00      PROA  
ATOM   2455  HG1 ARG P 155      21.131  32.027  41.433  0.00  0.00      PROA  
ATOM   2456  HG2 ARG P 155      21.816  30.526  40.642  0.00  0.00      PROA  
ATOM   2457  CD  ARG P 155      23.315  31.920  41.236  0.00  0.00      PROA  
ATOM   2458  HD1 ARG P 155      24.068  31.502  40.534  0.00  0.00      PROA  
ATOM   2459  HD2 ARG P 155      23.389  33.028  41.288  0.00  0.00      PROA  
ATOM   2460  NE  ARG P 155      23.679  31.162  42.499  0.00  0.00      PROA  
ATOM   2461  HE  ARG P 155      24.209  30.315  42.465  0.00  0.00      PROA  
ATOM   2462  CZ  ARG P 155      23.396  31.594  43.677  0.00  0.00      PROA  
ATOM   2463  NH1 ARG P 155      22.820  32.734  43.977  0.00  0.00      PROA  
ATOM   2464 HH11 ARG P 155      22.901  33.084  44.911  0.00  0.00      PROA  
ATOM   2465 HH12 ARG P 155      22.715  33.423  43.261  0.00  0.00      PROA  
ATOM   2466  NH2 ARG P 155      23.919  30.996  44.758  0.00  0.00      PROA  
ATOM   2467 HH21 ARG P 155      23.846  31.543  45.592  0.00  0.00      PROA  
ATOM   2468 HH22 ARG P 155      24.657  30.345  44.579  0.00  0.00      PROA  
ATOM   2469  C   ARG P 155      19.874  33.391  37.925  0.00  0.00      PROA  
ATOM   2470  O   ARG P 155      19.593  32.725  36.928  0.00  0.00      PROA  
ATOM   2471  N   PRO P 156      19.851  34.785  37.964  0.00  0.00      PROA  
ATOM   2472  CD  PRO P 156      20.716  35.689  38.777  0.00  0.00      PROA  
ATOM   2473  HD1 PRO P 156      21.757  35.380  38.543  0.00  0.00      PROA  
ATOM   2474  HD2 PRO P 156      20.591  35.524  39.869  0.00  0.00      PROA  
ATOM   2475  CA  PRO P 156      19.042  35.520  37.015  0.00  0.00      PROA  
ATOM   2476  HA  PRO P 156      18.104  35.054  36.750  0.00  0.00      PROA  
ATOM   2477  CB  PRO P 156      19.076  36.934  37.601  0.00  0.00      PROA  
ATOM   2478  HB1 PRO P 156      18.335  36.816  38.420  0.00  0.00      PROA  
ATOM   2479  HB2 PRO P 156      18.810  37.683  36.824  0.00  0.00      PROA  
ATOM   2480  CG  PRO P 156      20.461  37.102  38.262  0.00  0.00      PROA  
ATOM   2481  HG1 PRO P 156      20.463  37.934  38.999  0.00  0.00      PROA  
ATOM   2482  HG2 PRO P 156      21.191  37.394  37.477  0.00  0.00      PROA  
ATOM   2483  C   PRO P 156      19.690  35.545  35.628  0.00  0.00      PROA  
ATOM   2484  O   PRO P 156      19.106  36.072  34.682  0.00  0.00      PROA  
ATOM   2485  N   HSE P 157      20.919  35.061  35.480  0.00  0.00      PROA  
ATOM   2486  HN  HSE P 157      21.437  34.589  36.190  0.00  0.00      PROA  
ATOM   2487  CA  HSE P 157      21.594  35.120  34.196  0.00  0.00      PROA  
ATOM   2488  HA  HSE P 157      21.416  36.082  33.739  0.00  0.00      PROA  
ATOM   2489  CB  HSE P 157      23.149  35.041  34.431  0.00  0.00      PROA  
ATOM   2490  HB1 HSE P 157      23.735  35.081  33.488  0.00  0.00      PROA  
ATOM   2491  HB2 HSE P 157      23.411  36.018  34.891  0.00  0.00      PROA  
ATOM   2492  ND1 HSE P 157      23.316  33.560  36.449  0.00  0.00      PROA  
ATOM   2493  CG  HSE P 157      23.611  33.775  35.110  0.00  0.00      PROA  
ATOM   2494  CE1 HSE P 157      23.925  32.391  36.770  0.00  0.00      PROA  
ATOM   2495  HE1 HSE P 157      23.966  32.095  37.818  0.00  0.00      PROA  
ATOM   2496  NE2 HSE P 157      24.588  31.953  35.721  0.00  0.00      PROA  
ATOM   2497  HE2 HSE P 157      25.278  31.232  35.654  0.00  0.00      PROA  
ATOM   2498  CD2 HSE P 157      24.448  32.784  34.663  0.00  0.00      PROA  
ATOM   2499  HD2 HSE P 157      24.916  32.746  33.687  0.00  0.00      PROA  
ATOM   2500  C   HSE P 157      21.316  33.902  33.384  0.00  0.00      PROA  
ATOM   2501  O   HSE P 157      21.732  33.906  32.274  0.00  0.00      PROA  
ATOM   2502  N   HSD P 158      20.881  32.802  34.075  0.00  0.00      PROA  
ATOM   2503  HN  HSD P 158      20.791  32.819  35.067  0.00  0.00      PROA  
ATOM   2504  CA  HSD P 158      20.605  31.556  33.309  0.00  0.00      PROA  
ATOM   2505  HA  HSD P 158      20.902  31.629  32.273  0.00  0.00      PROA  
ATOM   2506  CB  HSD P 158      21.327  30.322  33.862  0.00  0.00      PROA  
ATOM   2507  HB1 HSD P 158      20.938  29.467  33.269  0.00  0.00      PROA  
ATOM   2508  HB2 HSD P 158      22.387  30.487  33.570  0.00  0.00      PROA  
ATOM   2509  ND1 HSD P 158      22.143  29.755  36.206  0.00  0.00      PROA  
ATOM   2510  HD1 HSD P 158      23.112  29.810  35.967  0.00  0.00      PROA  
ATOM   2511  CG  HSD P 158      21.088  29.982  35.259  0.00  0.00      PROA  
ATOM   2512  CE1 HSD P 158      21.638  29.300  37.359  0.00  0.00      PROA  
ATOM   2513  HE1 HSD P 158      22.231  28.942  38.200  0.00  0.00      PROA  
ATOM   2514  NE2 HSD P 158      20.288  29.349  37.283  0.00  0.00      PROA  
ATOM   2515  CD2 HSD P 158      19.946  29.764  35.957  0.00  0.00      PROA  
ATOM   2516  HD2 HSD P 158      18.918  29.784  35.615  0.00  0.00      PROA  
ATOM   2517  C   HSD P 158      19.064  31.304  33.346  0.00  0.00      PROA  
ATOM   2518  O   HSD P 158      18.623  30.305  32.794  0.00  0.00      PROA  
ATOM   2519  N   ILE P 159      18.249  32.211  33.882  0.00  0.00      PROA  
ATOM   2520  HN  ILE P 159      18.546  33.003  34.410  0.00  0.00      PROA  
ATOM   2521  CA  ILE P 159      16.782  32.281  33.688  0.00  0.00      PROA  
ATOM   2522  HA  ILE P 159      16.427  31.264  33.765  0.00  0.00      PROA  
ATOM   2523  CB  ILE P 159      16.141  32.929  34.839  0.00  0.00      PROA  
ATOM   2524  HB  ILE P 159      16.616  33.932  34.882  0.00  0.00      PROA  
ATOM   2525  CG2 ILE P 159      14.678  33.338  34.563  0.00  0.00      PROA  
ATOM   2526 HG21 ILE P 159      14.140  33.683  35.472  0.00  0.00      PROA  
ATOM   2527 HG22 ILE P 159      14.593  34.110  33.768  0.00  0.00      PROA  
ATOM   2528 HG23 ILE P 159      14.077  32.416  34.407  0.00  0.00      PROA  
ATOM   2529  CG1 ILE P 159      16.373  32.327  36.238  0.00  0.00      PROA  
ATOM   2530 HG11 ILE P 159      15.727  31.433  36.362  0.00  0.00      PROA  
ATOM   2531 HG12 ILE P 159      17.449  32.050  36.254  0.00  0.00      PROA  
ATOM   2532  CD  ILE P 159      15.941  33.231  37.443  0.00  0.00      PROA  
ATOM   2533  HD1 ILE P 159      16.252  34.267  37.190  0.00  0.00      PROA  
ATOM   2534  HD2 ILE P 159      14.838  33.190  37.570  0.00  0.00      PROA  
ATOM   2535  HD3 ILE P 159      16.429  32.826  38.356  0.00  0.00      PROA  
ATOM   2536  C   ILE P 159      16.460  32.811  32.327  0.00  0.00      PROA  
ATOM   2537  O   ILE P 159      16.708  33.974  31.942  0.00  0.00      PROA  
ATOM   2538  N   GLN P 160      15.836  32.050  31.423  0.00  0.00      PROA  
ATOM   2539  HN  GLN P 160      15.634  31.106  31.673  0.00  0.00      PROA  
ATOM   2540  CA  GLN P 160      15.211  32.691  30.228  0.00  0.00      PROA  
ATOM   2541  HA  GLN P 160      16.004  33.124  29.636  0.00  0.00      PROA  
ATOM   2542  CB  GLN P 160      14.754  31.667  29.160  0.00  0.00      PROA  
ATOM   2543  HB1 GLN P 160      13.828  31.128  29.453  0.00  0.00      PROA  
ATOM   2544  HB2 GLN P 160      14.553  32.072  28.146  0.00  0.00      PROA  
ATOM   2545  CG  GLN P 160      15.740  30.478  29.063  0.00  0.00      PROA  
ATOM   2546  HG1 GLN P 160      15.692  29.843  29.974  0.00  0.00      PROA  
ATOM   2547  HG2 GLN P 160      15.244  29.901  28.253  0.00  0.00      PROA  
ATOM   2548  CD  GLN P 160      17.229  30.733  28.832  0.00  0.00      PROA  
ATOM   2549  OE1 GLN P 160      18.099  30.318  29.512  0.00  0.00      PROA  
ATOM   2550  NE2 GLN P 160      17.451  31.614  27.820  0.00  0.00      PROA  
ATOM   2551 HE21 GLN P 160      18.329  32.090  27.769  0.00  0.00      PROA  
ATOM   2552 HE22 GLN P 160      16.636  32.005  27.392  0.00  0.00      PROA  
ATOM   2553  C   GLN P 160      14.154  33.840  30.457  0.00  0.00      PROA  
ATOM   2554  O   GLN P 160      13.395  33.850  31.445  0.00  0.00      PROA  
ATOM   2555  N   SER P 161      14.151  34.788  29.500  0.00  0.00      PROA  
ATOM   2556  HN  SER P 161      14.821  34.766  28.762  0.00  0.00      PROA  
ATOM   2557  CA  SER P 161      13.044  35.800  29.333  0.00  0.00      PROA  
ATOM   2558  HA  SER P 161      13.249  36.499  30.131  0.00  0.00      PROA  
ATOM   2559  CB  SER P 161      13.126  36.451  27.955  0.00  0.00      PROA  
ATOM   2560  HB1 SER P 161      12.479  37.328  27.739  0.00  0.00      PROA  
ATOM   2561  HB2 SER P 161      14.164  36.833  27.850  0.00  0.00      PROA  
ATOM   2562  OG  SER P 161      12.989  35.426  27.021  0.00  0.00      PROA  
ATOM   2563  HG1 SER P 161      12.039  35.360  26.894  0.00  0.00      PROA  
ATOM   2564  C   SER P 161      11.612  35.275  29.604  0.00  0.00      PROA  
ATOM   2565  O   SER P 161      11.232  34.147  29.316  0.00  0.00      PROA  
ATOM   2566  N   TYR P 162      10.658  36.108  30.121  0.00  0.00      PROA  
ATOM   2567  HN  TYR P 162      10.910  37.041  30.368  0.00  0.00      PROA  
ATOM   2568  CA  TYR P 162       9.243  35.862  30.250  0.00  0.00      PROA  
ATOM   2569  HA  TYR P 162       9.034  34.817  30.076  0.00  0.00      PROA  
ATOM   2570  CB  TYR P 162       8.848  36.093  31.745  0.00  0.00      PROA  
ATOM   2571  HB1 TYR P 162       9.001  37.147  32.062  0.00  0.00      PROA  
ATOM   2572  HB2 TYR P 162       7.784  35.842  31.945  0.00  0.00      PROA  
ATOM   2573  CG  TYR P 162       9.498  35.154  32.776  0.00  0.00      PROA  
ATOM   2574  CD1 TYR P 162       8.820  34.127  33.440  0.00  0.00      PROA  
ATOM   2575  HD1 TYR P 162       7.798  33.924  33.154  0.00  0.00      PROA  
ATOM   2576  CE1 TYR P 162       9.492  33.336  34.372  0.00  0.00      PROA  
ATOM   2577  HE1 TYR P 162       9.049  32.431  34.759  0.00  0.00      PROA  
ATOM   2578  CZ  TYR P 162      10.738  33.707  34.839  0.00  0.00      PROA  
ATOM   2579  OH  TYR P 162      11.346  33.076  35.951  0.00  0.00      PROA  
ATOM   2580  HH  TYR P 162      11.852  33.767  36.383  0.00  0.00      PROA  
ATOM   2581  CD2 TYR P 162      10.806  35.495  33.302  0.00  0.00      PROA  
ATOM   2582  HD2 TYR P 162      11.361  36.362  32.976  0.00  0.00      PROA  
ATOM   2583  CE2 TYR P 162      11.430  34.728  34.301  0.00  0.00      PROA  
ATOM   2584  HE2 TYR P 162      12.374  35.017  34.739  0.00  0.00      PROA  
ATOM   2585  C   TYR P 162       8.489  36.814  29.416  0.00  0.00      PROA  
ATOM   2586  O   TYR P 162       8.801  37.993  29.306  0.00  0.00      PROA  
ATOM   2587  N   GLY P 163       7.482  36.286  28.667  0.00  0.00      PROA  
ATOM   2588  HN  GLY P 163       7.431  35.292  28.615  0.00  0.00      PROA  
ATOM   2589  CA  GLY P 163       6.525  37.031  27.854  0.00  0.00      PROA  
ATOM   2590  HA1 GLY P 163       5.912  36.348  27.285  0.00  0.00      PROA  
ATOM   2591  HA2 GLY P 163       7.101  37.626  27.162  0.00  0.00      PROA  
ATOM   2592  C   GLY P 163       5.765  38.047  28.608  0.00  0.00      PROA  
ATOM   2593  O   GLY P 163       5.698  39.137  28.077  0.00  0.00      PROA  
ATOM   2594  N   ASN P 164       5.149  37.743  29.783  0.00  0.00      PROA  
ATOM   2595  HN  ASN P 164       5.205  36.842  30.207  0.00  0.00      PROA  
ATOM   2596  CA  ASN P 164       4.359  38.621  30.589  0.00  0.00      PROA  
ATOM   2597  HA  ASN P 164       3.611  39.071  29.952  0.00  0.00      PROA  
ATOM   2598  CB  ASN P 164       3.596  37.769  31.709  0.00  0.00      PROA  
ATOM   2599  HB1 ASN P 164       3.064  36.905  31.256  0.00  0.00      PROA  
ATOM   2600  HB2 ASN P 164       4.415  37.383  32.354  0.00  0.00      PROA  
ATOM   2601  CG  ASN P 164       2.614  38.509  32.542  0.00  0.00      PROA  
ATOM   2602  OD1 ASN P 164       2.950  39.216  33.529  0.00  0.00      PROA  
ATOM   2603  ND2 ASN P 164       1.261  38.220  32.319  0.00  0.00      PROA  
ATOM   2604 HD21 ASN P 164       0.631  38.713  32.920  0.00  0.00      PROA  
ATOM   2605 HD22 ASN P 164       0.829  37.767  31.539  0.00  0.00      PROA  
ATOM   2606  C   ASN P 164       5.157  39.791  31.250  0.00  0.00      PROA  
ATOM   2607  O   ASN P 164       6.230  39.622  31.809  0.00  0.00      PROA  
ATOM   2608  N   PRO P 165       4.663  41.036  31.202  0.00  0.00      PROA  
ATOM   2609  CD  PRO P 165       3.318  41.406  30.758  0.00  0.00      PROA  
ATOM   2610  HD1 PRO P 165       2.464  40.790  31.112  0.00  0.00      PROA  
ATOM   2611  HD2 PRO P 165       3.375  41.350  29.650  0.00  0.00      PROA  
ATOM   2612  CA  PRO P 165       5.466  42.233  31.630  0.00  0.00      PROA  
ATOM   2613  HA  PRO P 165       6.434  42.181  31.154  0.00  0.00      PROA  
ATOM   2614  CB  PRO P 165       4.555  43.469  31.366  0.00  0.00      PROA  
ATOM   2615  HB1 PRO P 165       4.724  43.911  30.361  0.00  0.00      PROA  
ATOM   2616  HB2 PRO P 165       4.657  44.288  32.109  0.00  0.00      PROA  
ATOM   2617  CG  PRO P 165       3.128  42.793  31.309  0.00  0.00      PROA  
ATOM   2618  HG1 PRO P 165       2.420  43.426  30.731  0.00  0.00      PROA  
ATOM   2619  HG2 PRO P 165       2.904  42.749  32.396  0.00  0.00      PROA  
ATOM   2620  C   PRO P 165       5.697  42.091  33.178  0.00  0.00      PROA  
ATOM   2621  O   PRO P 165       6.751  42.424  33.615  0.00  0.00      PROA  
ATOM   2622  N   VAL P 166       4.683  41.612  33.931  0.00  0.00      PROA  
ATOM   2623  HN  VAL P 166       3.801  41.259  33.630  0.00  0.00      PROA  
ATOM   2624  CA  VAL P 166       4.869  41.481  35.369  0.00  0.00      PROA  
ATOM   2625  HA  VAL P 166       5.243  42.402  35.791  0.00  0.00      PROA  
ATOM   2626  CB  VAL P 166       3.550  41.022  36.000  0.00  0.00      PROA  
ATOM   2627  HB  VAL P 166       3.199  40.024  35.662  0.00  0.00      PROA  
ATOM   2628  CG1 VAL P 166       3.748  40.997  37.527  0.00  0.00      PROA  
ATOM   2629 HG11 VAL P 166       4.221  41.923  37.919  0.00  0.00      PROA  
ATOM   2630 HG12 VAL P 166       2.714  40.850  37.906  0.00  0.00      PROA  
ATOM   2631 HG13 VAL P 166       4.280  40.044  37.734  0.00  0.00      PROA  
ATOM   2632  CG2 VAL P 166       2.445  42.085  35.657  0.00  0.00      PROA  
ATOM   2633 HG21 VAL P 166       2.075  41.956  34.617  0.00  0.00      PROA  
ATOM   2634 HG22 VAL P 166       1.540  41.996  36.295  0.00  0.00      PROA  
ATOM   2635 HG23 VAL P 166       2.845  43.115  35.774  0.00  0.00      PROA  
ATOM   2636  C   VAL P 166       5.954  40.409  35.699  0.00  0.00      PROA  
ATOM   2637  O   VAL P 166       6.990  40.658  36.318  0.00  0.00      PROA  
ATOM   2638  N   GLU P 167       5.813  39.213  35.041  0.00  0.00      PROA  
ATOM   2639  HN  GLU P 167       4.985  38.951  34.550  0.00  0.00      PROA  
ATOM   2640  CA  GLU P 167       6.798  38.130  35.127  0.00  0.00      PROA  
ATOM   2641  HA  GLU P 167       7.023  38.002  36.176  0.00  0.00      PROA  
ATOM   2642  CB  GLU P 167       6.278  36.725  34.838  0.00  0.00      PROA  
ATOM   2643  HB1 GLU P 167       6.078  36.605  33.752  0.00  0.00      PROA  
ATOM   2644  HB2 GLU P 167       7.126  36.089  35.172  0.00  0.00      PROA  
ATOM   2645  CG  GLU P 167       5.071  36.447  35.772  0.00  0.00      PROA  
ATOM   2646  HG1 GLU P 167       5.297  36.756  36.815  0.00  0.00      PROA  
ATOM   2647  HG2 GLU P 167       4.175  37.001  35.419  0.00  0.00      PROA  
ATOM   2648  CD  GLU P 167       4.529  35.041  35.828  0.00  0.00      PROA  
ATOM   2649  OE1 GLU P 167       4.985  34.178  35.047  0.00  0.00      PROA  
ATOM   2650  OE2 GLU P 167       3.475  34.858  36.501  0.00  0.00      PROA  
ATOM   2651  C   GLU P 167       8.240  38.344  34.622  0.00  0.00      PROA  
ATOM   2652  O   GLU P 167       9.206  37.800  35.118  0.00  0.00      PROA  
ATOM   2653  N   GLN P 168       8.363  39.397  33.731  0.00  0.00      PROA  
ATOM   2654  HN  GLN P 168       7.591  39.839  33.281  0.00  0.00      PROA  
ATOM   2655  CA  GLN P 168       9.710  39.850  33.377  0.00  0.00      PROA  
ATOM   2656  HA  GLN P 168      10.425  39.041  33.340  0.00  0.00      PROA  
ATOM   2657  CB  GLN P 168       9.698  40.503  31.944  0.00  0.00      PROA  
ATOM   2658  HB1 GLN P 168       9.029  39.855  31.340  0.00  0.00      PROA  
ATOM   2659  HB2 GLN P 168       9.104  41.441  31.986  0.00  0.00      PROA  
ATOM   2660  CG  GLN P 168      10.953  40.723  31.115  0.00  0.00      PROA  
ATOM   2661  HG1 GLN P 168      10.591  40.607  30.070  0.00  0.00      PROA  
ATOM   2662  HG2 GLN P 168      11.346  41.731  31.368  0.00  0.00      PROA  
ATOM   2663  CD  GLN P 168      12.052  39.743  31.310  0.00  0.00      PROA  
ATOM   2664  OE1 GLN P 168      11.744  38.589  31.635  0.00  0.00      PROA  
ATOM   2665  NE2 GLN P 168      13.388  40.113  31.276  0.00  0.00      PROA  
ATOM   2666 HE21 GLN P 168      14.047  39.395  31.502  0.00  0.00      PROA  
ATOM   2667 HE22 GLN P 168      13.700  40.957  30.840  0.00  0.00      PROA  
ATOM   2668  C   GLN P 168      10.329  40.882  34.298  0.00  0.00      PROA  
ATOM   2669  O   GLN P 168      11.523  40.912  34.575  0.00  0.00      PROA  
ATOM   2670  N   THR P 169       9.401  41.682  34.874  0.00  0.00      PROA  
ATOM   2671  HN  THR P 169       8.444  41.636  34.600  0.00  0.00      PROA  
ATOM   2672  CA  THR P 169       9.719  42.651  35.906  0.00  0.00      PROA  
ATOM   2673  HA  THR P 169      10.509  43.333  35.628  0.00  0.00      PROA  
ATOM   2674  CB  THR P 169       8.636  43.499  36.412  0.00  0.00      PROA  
ATOM   2675  HB  THR P 169       7.883  42.948  37.015  0.00  0.00      PROA  
ATOM   2676  OG1 THR P 169       8.033  44.229  35.391  0.00  0.00      PROA  
ATOM   2677  HG1 THR P 169       7.670  43.524  34.850  0.00  0.00      PROA  
ATOM   2678  CG2 THR P 169       9.252  44.526  37.485  0.00  0.00      PROA  
ATOM   2679 HG21 THR P 169       9.482  43.866  38.348  0.00  0.00      PROA  
ATOM   2680 HG22 THR P 169      10.126  45.091  37.094  0.00  0.00      PROA  
ATOM   2681 HG23 THR P 169       8.520  45.252  37.899  0.00  0.00      PROA  
ATOM   2682  C   THR P 169      10.296  41.869  37.064  0.00  0.00      PROA  
ATOM   2683  O   THR P 169      11.213  42.429  37.658  0.00  0.00      PROA  
ATOM   2684  N   TRP P 170       9.769  40.720  37.448  0.00  0.00      PROA  
ATOM   2685  HN  TRP P 170       8.880  40.494  37.057  0.00  0.00      PROA  
ATOM   2686  CA  TRP P 170      10.287  40.023  38.600  0.00  0.00      PROA  
ATOM   2687  HA  TRP P 170      10.373  40.711  39.428  0.00  0.00      PROA  
ATOM   2688  CB  TRP P 170       9.445  38.816  39.057  0.00  0.00      PROA  
ATOM   2689  HB1 TRP P 170       9.466  38.059  38.244  0.00  0.00      PROA  
ATOM   2690  HB2 TRP P 170       9.885  38.264  39.915  0.00  0.00      PROA  
ATOM   2691  CG  TRP P 170       7.968  38.983  39.288  0.00  0.00      PROA  
ATOM   2692  CD1 TRP P 170       7.140  37.918  39.032  0.00  0.00      PROA  
ATOM   2693  HD1 TRP P 170       7.436  36.949  38.659  0.00  0.00      PROA  
ATOM   2694  NE1 TRP P 170       5.831  38.370  39.328  0.00  0.00      PROA  
ATOM   2695  HE1 TRP P 170       4.959  38.059  39.019  0.00  0.00      PROA  
ATOM   2696  CE2 TRP P 170       5.904  39.656  39.901  0.00  0.00      PROA  
ATOM   2697  CD2 TRP P 170       7.223  40.028  39.868  0.00  0.00      PROA  
ATOM   2698  CE3 TRP P 170       7.566  41.336  40.274  0.00  0.00      PROA  
ATOM   2699  HE3 TRP P 170       8.602  41.642  40.290  0.00  0.00      PROA  
ATOM   2700  CZ3 TRP P 170       6.555  42.193  40.822  0.00  0.00      PROA  
ATOM   2701  HZ3 TRP P 170       6.916  43.152  41.164  0.00  0.00      PROA  
ATOM   2702  CZ2 TRP P 170       4.868  40.465  40.429  0.00  0.00      PROA  
ATOM   2703  HZ2 TRP P 170       3.841  40.137  40.495  0.00  0.00      PROA  
ATOM   2704  CH2 TRP P 170       5.209  41.761  40.933  0.00  0.00      PROA  
ATOM   2705  HH2 TRP P 170       4.508  42.474  41.340  0.00  0.00      PROA  
ATOM   2706  C   TRP P 170      11.714  39.500  38.288  0.00  0.00      PROA  
ATOM   2707  O   TRP P 170      12.625  39.788  39.034  0.00  0.00      PROA  
ATOM   2708  N   GLN P 171      12.006  38.938  37.055  0.00  0.00      PROA  
ATOM   2709  HN  GLN P 171      11.294  38.752  36.382  0.00  0.00      PROA  
ATOM   2710  CA  GLN P 171      13.343  38.554  36.559  0.00  0.00      PROA  
ATOM   2711  HA  GLN P 171      13.704  37.840  37.285  0.00  0.00      PROA  
ATOM   2712  CB  GLN P 171      13.184  37.960  35.156  0.00  0.00      PROA  
ATOM   2713  HB1 GLN P 171      12.534  37.076  35.333  0.00  0.00      PROA  
ATOM   2714  HB2 GLN P 171      12.504  38.643  34.605  0.00  0.00      PROA  
ATOM   2715  CG  GLN P 171      14.331  37.581  34.213  0.00  0.00      PROA  
ATOM   2716  HG1 GLN P 171      13.858  36.855  33.517  0.00  0.00      PROA  
ATOM   2717  HG2 GLN P 171      14.578  38.534  33.697  0.00  0.00      PROA  
ATOM   2718  CD  GLN P 171      15.636  36.909  34.862  0.00  0.00      PROA  
ATOM   2719  OE1 GLN P 171      15.554  36.180  35.825  0.00  0.00      PROA  
ATOM   2720  NE2 GLN P 171      16.719  37.159  34.129  0.00  0.00      PROA  
ATOM   2721 HE21 GLN P 171      16.696  37.768  33.336  0.00  0.00      PROA  
ATOM   2722 HE22 GLN P 171      17.475  36.509  34.057  0.00  0.00      PROA  
ATOM   2723  C   GLN P 171      14.307  39.765  36.526  0.00  0.00      PROA  
ATOM   2724  O   GLN P 171      15.411  39.742  36.971  0.00  0.00      PROA  
ATOM   2725  N   LYS P 172      13.869  40.963  36.034  0.00  0.00      PROA  
ATOM   2726  HN  LYS P 172      12.943  40.967  35.665  0.00  0.00      PROA  
ATOM   2727  CA  LYS P 172      14.601  42.213  36.131  0.00  0.00      PROA  
ATOM   2728  HA  LYS P 172      15.542  42.149  35.605  0.00  0.00      PROA  
ATOM   2729  CB  LYS P 172      14.000  43.292  35.203  0.00  0.00      PROA  
ATOM   2730  HB1 LYS P 172      12.896  43.415  35.224  0.00  0.00      PROA  
ATOM   2731  HB2 LYS P 172      14.424  44.304  35.381  0.00  0.00      PROA  
ATOM   2732  CG  LYS P 172      14.525  43.184  33.743  0.00  0.00      PROA  
ATOM   2733  HG1 LYS P 172      15.634  43.229  33.693  0.00  0.00      PROA  
ATOM   2734  HG2 LYS P 172      14.093  42.208  33.432  0.00  0.00      PROA  
ATOM   2735  CD  LYS P 172      13.923  44.186  32.797  0.00  0.00      PROA  
ATOM   2736  HD1 LYS P 172      12.840  43.934  32.812  0.00  0.00      PROA  
ATOM   2737  HD2 LYS P 172      13.954  45.190  33.272  0.00  0.00      PROA  
ATOM   2738  CE  LYS P 172      14.537  44.228  31.415  0.00  0.00      PROA  
ATOM   2739  HE1 LYS P 172      15.637  44.326  31.536  0.00  0.00      PROA  
ATOM   2740  HE2 LYS P 172      14.280  43.258  30.937  0.00  0.00      PROA  
ATOM   2741  NZ  LYS P 172      13.983  45.349  30.684  0.00  0.00      PROA  
ATOM   2742  HZ1 LYS P 172      13.881  46.261  31.173  0.00  0.00      PROA  
ATOM   2743  HZ2 LYS P 172      14.514  45.415  29.792  0.00  0.00      PROA  
ATOM   2744  HZ3 LYS P 172      13.064  44.914  30.465  0.00  0.00      PROA  
ATOM   2745  C   LYS P 172      14.861  42.746  37.477  0.00  0.00      PROA  
ATOM   2746  O   LYS P 172      15.965  43.289  37.657  0.00  0.00      PROA  
ATOM   2747  N   VAL P 173      13.990  42.719  38.502  0.00  0.00      PROA  
ATOM   2748  HN  VAL P 173      13.030  42.617  38.252  0.00  0.00      PROA  
ATOM   2749  CA  VAL P 173      14.199  42.997  39.902  0.00  0.00      PROA  
ATOM   2750  HA  VAL P 173      14.658  43.970  39.994  0.00  0.00      PROA  
ATOM   2751  CB  VAL P 173      12.845  43.054  40.677  0.00  0.00      PROA  
ATOM   2752  HB  VAL P 173      12.309  42.164  40.283  0.00  0.00      PROA  
ATOM   2753  CG1 VAL P 173      13.086  42.912  42.248  0.00  0.00      PROA  
ATOM   2754 HG11 VAL P 173      13.772  42.089  42.543  0.00  0.00      PROA  
ATOM   2755 HG12 VAL P 173      13.545  43.819  42.696  0.00  0.00      PROA  
ATOM   2756 HG13 VAL P 173      12.074  42.827  42.699  0.00  0.00      PROA  
ATOM   2757  CG2 VAL P 173      12.145  44.357  40.392  0.00  0.00      PROA  
ATOM   2758 HG21 VAL P 173      12.634  45.339  40.563  0.00  0.00      PROA  
ATOM   2759 HG22 VAL P 173      11.983  44.383  39.293  0.00  0.00      PROA  
ATOM   2760 HG23 VAL P 173      11.204  44.446  40.976  0.00  0.00      PROA  
ATOM   2761  C   VAL P 173      15.273  42.077  40.479  0.00  0.00      PROA  
ATOM   2762  O   VAL P 173      16.158  42.431  41.232  0.00  0.00      PROA  
ATOM   2763  N   TYR P 174      15.228  40.712  40.267  0.00  0.00      PROA  
ATOM   2764  HN  TYR P 174      14.399  40.357  39.840  0.00  0.00      PROA  
ATOM   2765  CA  TYR P 174      16.254  39.797  40.643  0.00  0.00      PROA  
ATOM   2766  HA  TYR P 174      16.469  39.967  41.688  0.00  0.00      PROA  
ATOM   2767  CB  TYR P 174      15.750  38.402  40.432  0.00  0.00      PROA  
ATOM   2768  HB1 TYR P 174      14.747  38.234  40.879  0.00  0.00      PROA  
ATOM   2769  HB2 TYR P 174      15.632  38.167  39.353  0.00  0.00      PROA  
ATOM   2770  CG  TYR P 174      16.552  37.273  41.030  0.00  0.00      PROA  
ATOM   2771  CD1 TYR P 174      17.356  37.348  42.144  0.00  0.00      PROA  
ATOM   2772  HD1 TYR P 174      17.390  38.302  42.650  0.00  0.00      PROA  
ATOM   2773  CE1 TYR P 174      17.952  36.214  42.762  0.00  0.00      PROA  
ATOM   2774  HE1 TYR P 174      18.525  36.309  43.673  0.00  0.00      PROA  
ATOM   2775  CZ  TYR P 174      17.916  34.975  42.105  0.00  0.00      PROA  
ATOM   2776  OH  TYR P 174      18.535  33.877  42.715  0.00  0.00      PROA  
ATOM   2777  HH  TYR P 174      18.319  33.111  42.179  0.00  0.00      PROA  
ATOM   2778  CD2 TYR P 174      16.446  35.967  40.439  0.00  0.00      PROA  
ATOM   2779  HD2 TYR P 174      15.859  35.799  39.549  0.00  0.00      PROA  
ATOM   2780  CE2 TYR P 174      17.126  34.846  41.008  0.00  0.00      PROA  
ATOM   2781  HE2 TYR P 174      17.006  33.892  40.516  0.00  0.00      PROA  
ATOM   2782  C   TYR P 174      17.557  40.058  40.024  0.00  0.00      PROA  
ATOM   2783  O   TYR P 174      18.557  39.986  40.669  0.00  0.00      PROA  
ATOM   2784  N   GLN P 175      17.620  40.516  38.741  0.00  0.00      PROA  
ATOM   2785  HN  GLN P 175      16.847  40.414  38.121  0.00  0.00      PROA  
ATOM   2786  CA  GLN P 175      18.879  40.954  38.198  0.00  0.00      PROA  
ATOM   2787  HA  GLN P 175      19.620  40.201  38.422  0.00  0.00      PROA  
ATOM   2788  CB  GLN P 175      18.731  41.100  36.635  0.00  0.00      PROA  
ATOM   2789  HB1 GLN P 175      18.415  40.107  36.248  0.00  0.00      PROA  
ATOM   2790  HB2 GLN P 175      17.935  41.870  36.545  0.00  0.00      PROA  
ATOM   2791  CG  GLN P 175      20.001  41.516  35.811  0.00  0.00      PROA  
ATOM   2792  HG1 GLN P 175      19.665  41.630  34.759  0.00  0.00      PROA  
ATOM   2793  HG2 GLN P 175      20.365  42.488  36.208  0.00  0.00      PROA  
ATOM   2794  CD  GLN P 175      21.154  40.480  35.920  0.00  0.00      PROA  
ATOM   2795  OE1 GLN P 175      21.546  39.727  35.020  0.00  0.00      PROA  
ATOM   2796  NE2 GLN P 175      21.798  40.383  37.106  0.00  0.00      PROA  
ATOM   2797 HE21 GLN P 175      22.719  40.005  37.205  0.00  0.00      PROA  
ATOM   2798 HE22 GLN P 175      21.633  41.129  37.752  0.00  0.00      PROA  
ATOM   2799  C   GLN P 175      19.368  42.237  38.788  0.00  0.00      PROA  
ATOM   2800  O   GLN P 175      20.611  42.300  38.930  0.00  0.00      PROA  
ATOM   2801  N   ALA P 176      18.518  43.254  39.103  0.00  0.00      PROA  
ATOM   2802  HN  ALA P 176      17.548  43.261  38.873  0.00  0.00      PROA  
ATOM   2803  CA  ALA P 176      18.862  44.571  39.757  0.00  0.00      PROA  
ATOM   2804  HA  ALA P 176      19.749  44.761  39.170  0.00  0.00      PROA  
ATOM   2805  CB  ALA P 176      17.763  45.617  39.732  0.00  0.00      PROA  
ATOM   2806  HB1 ALA P 176      17.975  46.603  40.199  0.00  0.00      PROA  
ATOM   2807  HB2 ALA P 176      17.517  45.776  38.660  0.00  0.00      PROA  
ATOM   2808  HB3 ALA P 176      16.853  45.163  40.178  0.00  0.00      PROA  
ATOM   2809  C   ALA P 176      19.318  44.296  41.203  0.00  0.00      PROA  
ATOM   2810  O   ALA P 176      20.332  44.831  41.656  0.00  0.00      PROA  
ATOM   2811  N   TYR P 177      18.642  43.368  41.946  0.00  0.00      PROA  
ATOM   2812  HN  TYR P 177      17.743  43.076  41.631  0.00  0.00      PROA  
ATOM   2813  CA  TYR P 177      18.982  42.919  43.298  0.00  0.00      PROA  
ATOM   2814  HA  TYR P 177      18.939  43.732  44.008  0.00  0.00      PROA  
ATOM   2815  CB  TYR P 177      17.938  41.802  43.629  0.00  0.00      PROA  
ATOM   2816  HB1 TYR P 177      16.892  42.171  43.561  0.00  0.00      PROA  
ATOM   2817  HB2 TYR P 177      18.090  40.995  42.880  0.00  0.00      PROA  
ATOM   2818  CG  TYR P 177      18.181  41.135  44.991  0.00  0.00      PROA  
ATOM   2819  CD1 TYR P 177      17.917  41.831  46.183  0.00  0.00      PROA  
ATOM   2820  HD1 TYR P 177      17.627  42.866  46.081  0.00  0.00      PROA  
ATOM   2821  CE1 TYR P 177      18.022  41.144  47.411  0.00  0.00      PROA  
ATOM   2822  HE1 TYR P 177      17.902  41.656  48.354  0.00  0.00      PROA  
ATOM   2823  CZ  TYR P 177      18.312  39.756  47.385  0.00  0.00      PROA  
ATOM   2824  OH  TYR P 177      18.317  39.098  48.591  0.00  0.00      PROA  
ATOM   2825  HH  TYR P 177      18.525  38.179  48.406  0.00  0.00      PROA  
ATOM   2826  CD2 TYR P 177      18.594  39.785  45.038  0.00  0.00      PROA  
ATOM   2827  HD2 TYR P 177      18.796  39.257  44.118  0.00  0.00      PROA  
ATOM   2828  CE2 TYR P 177      18.708  39.143  46.258  0.00  0.00      PROA  
ATOM   2829  HE2 TYR P 177      19.039  38.117  46.193  0.00  0.00      PROA  
ATOM   2830  C   TYR P 177      20.363  42.422  43.425  0.00  0.00      PROA  
ATOM   2831  O   TYR P 177      21.173  42.655  44.328  0.00  0.00      PROA  
ATOM   2832  N   GLN P 178      20.666  41.655  42.312  0.00  0.00      PROA  
ATOM   2833  HN  GLN P 178      19.938  41.255  41.761  0.00  0.00      PROA  
ATOM   2834  CA  GLN P 178      21.965  40.991  42.335  0.00  0.00      PROA  
ATOM   2835  HA  GLN P 178      21.903  40.430  43.255  0.00  0.00      PROA  
ATOM   2836  CB  GLN P 178      22.097  39.999  41.081  0.00  0.00      PROA  
ATOM   2837  HB1 GLN P 178      21.144  39.437  40.983  0.00  0.00      PROA  
ATOM   2838  HB2 GLN P 178      22.152  40.758  40.272  0.00  0.00      PROA  
ATOM   2839  CG  GLN P 178      23.331  39.007  41.080  0.00  0.00      PROA  
ATOM   2840  HG1 GLN P 178      23.162  38.016  40.605  0.00  0.00      PROA  
ATOM   2841  HG2 GLN P 178      24.276  39.542  40.847  0.00  0.00      PROA  
ATOM   2842  CD  GLN P 178      23.488  38.495  42.452  0.00  0.00      PROA  
ATOM   2843  OE1 GLN P 178      22.610  37.932  43.090  0.00  0.00      PROA  
ATOM   2844  NE2 GLN P 178      24.771  38.582  43.015  0.00  0.00      PROA  
ATOM   2845 HE21 GLN P 178      24.911  38.125  43.893  0.00  0.00      PROA  
ATOM   2846 HE22 GLN P 178      25.524  38.821  42.401  0.00  0.00      PROA  
ATOM   2847  C   GLN P 178      23.226  41.848  42.432  0.00  0.00      PROA  
ATOM   2848  O   GLN P 178      24.211  41.554  43.189  0.00  0.00      PROA  
ATOM   2849  N   GLU P 179      23.136  43.018  41.696  0.00  0.00      PROA  
ATOM   2850  HN  GLU P 179      22.271  43.293  41.284  0.00  0.00      PROA  
ATOM   2851  CA  GLU P 179      24.113  44.124  41.666  0.00  0.00      PROA  
ATOM   2852  HA  GLU P 179      25.074  43.676  41.461  0.00  0.00      PROA  
ATOM   2853  CB  GLU P 179      23.900  45.124  40.472  0.00  0.00      PROA  
ATOM   2854  HB1 GLU P 179      23.145  45.924  40.630  0.00  0.00      PROA  
ATOM   2855  HB2 GLU P 179      24.893  45.616  40.399  0.00  0.00      PROA  
ATOM   2856  CG  GLU P 179      23.778  44.440  39.114  0.00  0.00      PROA  
ATOM   2857  HG1 GLU P 179      24.481  43.580  39.120  0.00  0.00      PROA  
ATOM   2858  HG2 GLU P 179      22.743  44.057  38.990  0.00  0.00      PROA  
ATOM   2859  CD  GLU P 179      24.150  45.375  38.032  0.00  0.00      PROA  
ATOM   2860  OE1 GLU P 179      23.287  45.864  37.211  0.00  0.00      PROA  
ATOM   2861  OE2 GLU P 179      25.332  45.766  37.994  0.00  0.00      PROA  
ATOM   2862  C   GLU P 179      24.364  44.845  42.953  0.00  0.00      PROA  
ATOM   2863  O   GLU P 179      25.460  45.083  43.387  0.00  0.00      PROA  
ATOM   2864  N   ALA P 180      23.298  45.131  43.710  0.00  0.00      PROA  
ATOM   2865  HN  ALA P 180      22.397  44.913  43.343  0.00  0.00      PROA  
ATOM   2866  CA  ALA P 180      23.183  45.749  45.035  0.00  0.00      PROA  
ATOM   2867  HA  ALA P 180      23.754  46.665  44.996  0.00  0.00      PROA  
ATOM   2868  CB  ALA P 180      21.725  45.924  45.374  0.00  0.00      PROA  
ATOM   2869  HB1 ALA P 180      21.333  44.934  45.690  0.00  0.00      PROA  
ATOM   2870  HB2 ALA P 180      21.674  46.621  46.237  0.00  0.00      PROA  
ATOM   2871  HB3 ALA P 180      21.108  46.204  44.494  0.00  0.00      PROA  
ATOM   2872  C   ALA P 180      23.888  44.875  46.136  0.00  0.00      PROA  
ATOM   2873  O   ALA P 180      24.611  45.338  46.988  0.00  0.00      PROA  
ATOM   2874  N   CYS P 181      23.646  43.560  46.011  0.00  0.00      PROA  
ATOM   2875  HN  CYS P 181      23.057  43.212  45.285  0.00  0.00      PROA  
ATOM   2876  CA  CYS P 181      24.224  42.499  46.866  0.00  0.00      PROA  
ATOM   2877  HA  CYS P 181      24.202  42.712  47.924  0.00  0.00      PROA  
ATOM   2878  CB  CYS P 181      23.544  41.095  46.614  0.00  0.00      PROA  
ATOM   2879  HB1 CYS P 181      23.668  40.860  45.535  0.00  0.00      PROA  
ATOM   2880  HB2 CYS P 181      24.092  40.291  47.151  0.00  0.00      PROA  
ATOM   2881  SG  CYS P 181      21.849  41.230  47.182  0.00  0.00      PROA  
ATOM   2882  HG1 CYS P 181      21.360  42.225  46.455  0.00  0.00      PROA  
ATOM   2883  C   CYS P 181      25.711  42.374  46.639  0.00  0.00      PROA  
ATOM   2884  O   CYS P 181      26.446  42.117  47.599  0.00  0.00      PROA  
ATOM   2885  N   ASP P 182      26.231  42.473  45.415  0.00  0.00      PROA  
ATOM   2886  HN  ASP P 182      25.538  42.541  44.701  0.00  0.00      PROA  
ATOM   2887  CA  ASP P 182      27.608  42.520  45.106  0.00  0.00      PROA  
ATOM   2888  HA  ASP P 182      28.028  41.658  45.602  0.00  0.00      PROA  
ATOM   2889  CB  ASP P 182      27.679  42.283  43.530  0.00  0.00      PROA  
ATOM   2890  HB1 ASP P 182      27.059  41.398  43.274  0.00  0.00      PROA  
ATOM   2891  HB2 ASP P 182      27.382  43.179  42.943  0.00  0.00      PROA  
ATOM   2892  CG  ASP P 182      29.103  41.946  43.175  0.00  0.00      PROA  
ATOM   2893  OD1 ASP P 182      30.030  41.603  43.980  0.00  0.00      PROA  
ATOM   2894  OD2 ASP P 182      29.319  41.937  41.983  0.00  0.00      PROA  
ATOM   2895  C   ASP P 182      28.383  43.728  45.616  0.00  0.00      PROA  
ATOM   2896  O   ASP P 182      29.423  43.690  46.202  0.00  0.00      PROA  
ATOM   2897  N   ARG P 183      27.763  44.921  45.392  0.00  0.00      PROA  
ATOM   2898  HN  ARG P 183      26.942  44.968  44.828  0.00  0.00      PROA  
ATOM   2899  CA  ARG P 183      28.332  46.208  45.853  0.00  0.00      PROA  
ATOM   2900  HA  ARG P 183      29.338  46.274  45.466  0.00  0.00      PROA  
ATOM   2901  CB  ARG P 183      27.618  47.361  45.244  0.00  0.00      PROA  
ATOM   2902  HB1 ARG P 183      26.533  47.241  45.451  0.00  0.00      PROA  
ATOM   2903  HB2 ARG P 183      27.808  48.217  45.926  0.00  0.00      PROA  
ATOM   2904  CG  ARG P 183      27.812  47.666  43.814  0.00  0.00      PROA  
ATOM   2905  HG1 ARG P 183      28.899  47.605  43.591  0.00  0.00      PROA  
ATOM   2906  HG2 ARG P 183      27.339  46.899  43.165  0.00  0.00      PROA  
ATOM   2907  CD  ARG P 183      27.332  49.159  43.465  0.00  0.00      PROA  
ATOM   2908  HD1 ARG P 183      26.257  49.372  43.647  0.00  0.00      PROA  
ATOM   2909  HD2 ARG P 183      27.961  49.741  44.171  0.00  0.00      PROA  
ATOM   2910  NE  ARG P 183      27.751  49.380  42.074  0.00  0.00      PROA  
ATOM   2911  HE  ARG P 183      28.612  49.871  41.937  0.00  0.00      PROA  
ATOM   2912  CZ  ARG P 183      27.125  49.121  41.008  0.00  0.00      PROA  
ATOM   2913  NH1 ARG P 183      25.901  48.595  41.039  0.00  0.00      PROA  
ATOM   2914 HH11 ARG P 183      25.258  48.691  40.280  0.00  0.00      PROA  
ATOM   2915 HH12 ARG P 183      25.534  48.647  41.968  0.00  0.00      PROA  
ATOM   2916  NH2 ARG P 183      27.694  49.455  39.829  0.00  0.00      PROA  
ATOM   2917 HH21 ARG P 183      27.194  49.095  39.042  0.00  0.00      PROA  
ATOM   2918 HH22 ARG P 183      28.687  49.352  39.764  0.00  0.00      PROA  
ATOM   2919  C   ARG P 183      28.343  46.340  47.373  0.00  0.00      PROA  
ATOM   2920  O   ARG P 183      29.320  46.761  47.997  0.00  0.00      PROA  
ATOM   2921  N   ALA P 184      27.279  45.827  48.082  0.00  0.00      PROA  
ATOM   2922  HN  ALA P 184      26.528  45.392  47.590  0.00  0.00      PROA  
ATOM   2923  CA  ALA P 184      27.180  46.141  49.510  0.00  0.00      PROA  
ATOM   2924  HA  ALA P 184      27.905  46.886  49.803  0.00  0.00      PROA  
ATOM   2925  CB  ALA P 184      25.765  46.797  49.866  0.00  0.00      PROA  
ATOM   2926  HB1 ALA P 184      25.650  47.618  49.127  0.00  0.00      PROA  
ATOM   2927  HB2 ALA P 184      24.897  46.120  49.715  0.00  0.00      PROA  
ATOM   2928  HB3 ALA P 184      25.658  47.129  50.921  0.00  0.00      PROA  
ATOM   2929  C   ALA P 184      27.400  45.000  50.389  0.00  0.00      PROA  
ATOM   2930  O   ALA P 184      27.271  45.177  51.591  0.00  0.00      PROA  
ATOM   2931  N   GLY P 185      27.856  43.872  49.820  0.00  0.00      PROA  
ATOM   2932  HN  GLY P 185      27.835  43.783  48.827  0.00  0.00      PROA  
ATOM   2933  CA  GLY P 185      28.331  42.622  50.590  0.00  0.00      PROA  
ATOM   2934  HA1 GLY P 185      28.917  43.038  51.396  0.00  0.00      PROA  
ATOM   2935  HA2 GLY P 185      28.798  41.915  49.919  0.00  0.00      PROA  
ATOM   2936  C   GLY P 185      27.237  41.817  51.369  0.00  0.00      PROA  
ATOM   2937  O   GLY P 185      27.423  41.052  52.291  0.00  0.00      PROA  
ATOM   2938  N   LEU P 186      25.969  42.061  50.905  0.00  0.00      PROA  
ATOM   2939  HN  LEU P 186      25.833  42.807  50.258  0.00  0.00      PROA  
ATOM   2940  CA  LEU P 186      24.783  41.462  51.438  0.00  0.00      PROA  
ATOM   2941  HA  LEU P 186      24.839  41.472  52.516  0.00  0.00      PROA  
ATOM   2942  CB  LEU P 186      23.527  42.309  51.173  0.00  0.00      PROA  
ATOM   2943  HB1 LEU P 186      23.390  42.410  50.075  0.00  0.00      PROA  
ATOM   2944  HB2 LEU P 186      22.716  41.793  51.731  0.00  0.00      PROA  
ATOM   2945  CG  LEU P 186      23.648  43.829  51.527  0.00  0.00      PROA  
ATOM   2946  HG  LEU P 186      24.617  44.234  51.165  0.00  0.00      PROA  
ATOM   2947  CD1 LEU P 186      22.476  44.574  50.941  0.00  0.00      PROA  
ATOM   2948 HD11 LEU P 186      22.558  44.556  49.833  0.00  0.00      PROA  
ATOM   2949 HD12 LEU P 186      21.478  44.212  51.270  0.00  0.00      PROA  
ATOM   2950 HD13 LEU P 186      22.630  45.653  51.159  0.00  0.00      PROA  
ATOM   2951  CD2 LEU P 186      23.589  44.003  53.002  0.00  0.00      PROA  
ATOM   2952 HD21 LEU P 186      23.945  44.998  53.343  0.00  0.00      PROA  
ATOM   2953 HD22 LEU P 186      22.588  43.779  53.429  0.00  0.00      PROA  
ATOM   2954 HD23 LEU P 186      24.147  43.205  53.536  0.00  0.00      PROA  
ATOM   2955  C   LEU P 186      24.555  39.989  51.068  0.00  0.00      PROA  
ATOM   2956  O   LEU P 186      24.781  39.649  49.884  0.00  0.00      PROA  
ATOM   2957  N   VAL P 187      24.144  39.123  52.039  0.00  0.00      PROA  
ATOM   2958  HN  VAL P 187      24.101  39.530  52.948  0.00  0.00      PROA  
ATOM   2959  CA  VAL P 187      23.886  37.721  51.763  0.00  0.00      PROA  
ATOM   2960  HA  VAL P 187      23.883  37.481  50.710  0.00  0.00      PROA  
ATOM   2961  CB  VAL P 187      24.859  36.792  52.656  0.00  0.00      PROA  
ATOM   2962  HB  VAL P 187      24.597  36.908  53.729  0.00  0.00      PROA  
ATOM   2963  CG1 VAL P 187      24.800  35.335  52.190  0.00  0.00      PROA  
ATOM   2964 HG11 VAL P 187      23.816  34.842  52.334  0.00  0.00      PROA  
ATOM   2965 HG12 VAL P 187      25.068  35.203  51.120  0.00  0.00      PROA  
ATOM   2966 HG13 VAL P 187      25.496  34.639  52.706  0.00  0.00      PROA  
ATOM   2967  CG2 VAL P 187      26.304  37.270  52.239  0.00  0.00      PROA  
ATOM   2968 HG21 VAL P 187      26.699  38.151  52.788  0.00  0.00      PROA  
ATOM   2969 HG22 VAL P 187      26.932  36.371  52.419  0.00  0.00      PROA  
ATOM   2970 HG23 VAL P 187      26.375  37.507  51.156  0.00  0.00      PROA  
ATOM   2971  C   VAL P 187      22.511  37.527  52.339  0.00  0.00      PROA  
ATOM   2972  O   VAL P 187      22.266  38.023  53.458  0.00  0.00      PROA  
ATOM   2973  N   ASP P 188      21.513  36.992  51.512  0.00  0.00      PROA  
ATOM   2974  HN  ASP P 188      21.732  36.743  50.572  0.00  0.00      PROA  
ATOM   2975  CA  ASP P 188      20.188  36.651  52.037  0.00  0.00      PROA  
ATOM   2976  HA  ASP P 188      19.944  37.273  52.886  0.00  0.00      PROA  
ATOM   2977  CB  ASP P 188      19.172  36.949  50.868  0.00  0.00      PROA  
ATOM   2978  HB1 ASP P 188      18.164  36.625  51.204  0.00  0.00      PROA  
ATOM   2979  HB2 ASP P 188      19.165  38.059  50.826  0.00  0.00      PROA  
ATOM   2980  CG  ASP P 188      19.374  36.120  49.643  0.00  0.00      PROA  
ATOM   2981  OD1 ASP P 188      19.336  36.747  48.595  0.00  0.00      PROA  
ATOM   2982  OD2 ASP P 188      19.389  34.877  49.555  0.00  0.00      PROA  
ATOM   2983  C   ASP P 188      20.304  35.229  52.688  0.00  0.00      PROA  
ATOM   2984  O   ASP P 188      21.376  34.622  52.652  0.00  0.00      PROA  
ATOM   2985  N   PHE P 189      19.315  34.835  53.513  0.00  0.00      PROA  
ATOM   2986  HN  PHE P 189      18.551  35.449  53.696  0.00  0.00      PROA  
ATOM   2987  CA  PHE P 189      19.310  33.542  54.214  0.00  0.00      PROA  
ATOM   2988  HA  PHE P 189      20.247  33.467  54.746  0.00  0.00      PROA  
ATOM   2989  CB  PHE P 189      18.069  33.483  55.168  0.00  0.00      PROA  
ATOM   2990  HB1 PHE P 189      17.118  33.648  54.618  0.00  0.00      PROA  
ATOM   2991  HB2 PHE P 189      17.909  32.501  55.663  0.00  0.00      PROA  
ATOM   2992  CG  PHE P 189      18.224  34.496  56.389  0.00  0.00      PROA  
ATOM   2993  CD1 PHE P 189      17.481  35.725  56.486  0.00  0.00      PROA  
ATOM   2994  HD1 PHE P 189      16.800  35.856  55.658  0.00  0.00      PROA  
ATOM   2995  CE1 PHE P 189      17.619  36.612  57.549  0.00  0.00      PROA  
ATOM   2996  HE1 PHE P 189      17.065  37.538  57.557  0.00  0.00      PROA  
ATOM   2997  CZ  PHE P 189      18.413  36.250  58.630  0.00  0.00      PROA  
ATOM   2998  HZ  PHE P 189      18.358  36.887  59.501  0.00  0.00      PROA  
ATOM   2999  CD2 PHE P 189      19.176  34.242  57.337  0.00  0.00      PROA  
ATOM   3000  HD2 PHE P 189      19.809  33.367  57.304  0.00  0.00      PROA  
ATOM   3001  CE2 PHE P 189      19.265  35.108  58.490  0.00  0.00      PROA  
ATOM   3002  HE2 PHE P 189      19.962  34.820  59.263  0.00  0.00      PROA  
ATOM   3003  C   PHE P 189      19.348  32.342  53.314  0.00  0.00      PROA  
ATOM   3004  O   PHE P 189      20.107  31.357  53.512  0.00  0.00      PROA  
ATOM   3005  N   ALA P 190      18.503  32.501  52.227  0.00  0.00      PROA  
ATOM   3006  HN  ALA P 190      17.963  33.328  52.093  0.00  0.00      PROA  
ATOM   3007  CA  ALA P 190      18.312  31.497  51.278  0.00  0.00      PROA  
ATOM   3008  HA  ALA P 190      17.961  30.567  51.701  0.00  0.00      PROA  
ATOM   3009  CB  ALA P 190      17.295  32.022  50.238  0.00  0.00      PROA  
ATOM   3010  HB1 ALA P 190      17.180  31.174  49.530  0.00  0.00      PROA  
ATOM   3011  HB2 ALA P 190      16.346  32.363  50.703  0.00  0.00      PROA  
ATOM   3012  HB3 ALA P 190      17.605  32.930  49.679  0.00  0.00      PROA  
ATOM   3013  C   ALA P 190      19.603  31.187  50.500  0.00  0.00      PROA  
ATOM   3014  O   ALA P 190      19.935  30.036  50.254  0.00  0.00      PROA  
ATOM   3015  N   GLU P 191      20.373  32.308  50.221  0.00  0.00      PROA  
ATOM   3016  HN  GLU P 191      19.882  33.176  50.216  0.00  0.00      PROA  
ATOM   3017  CA  GLU P 191      21.750  32.247  49.680  0.00  0.00      PROA  
ATOM   3018  HA  GLU P 191      21.706  31.737  48.729  0.00  0.00      PROA  
ATOM   3019  CB  GLU P 191      22.403  33.646  49.508  0.00  0.00      PROA  
ATOM   3020  HB1 GLU P 191      21.728  34.215  48.833  0.00  0.00      PROA  
ATOM   3021  HB2 GLU P 191      22.463  34.084  50.527  0.00  0.00      PROA  
ATOM   3022  CG  GLU P 191      23.804  33.601  48.788  0.00  0.00      PROA  
ATOM   3023  HG1 GLU P 191      24.236  34.620  48.699  0.00  0.00      PROA  
ATOM   3024  HG2 GLU P 191      24.525  32.909  49.274  0.00  0.00      PROA  
ATOM   3025  CD  GLU P 191      23.701  33.102  47.298  0.00  0.00      PROA  
ATOM   3026  OE1 GLU P 191      24.614  32.332  46.863  0.00  0.00      PROA  
ATOM   3027  OE2 GLU P 191      22.770  33.375  46.555  0.00  0.00      PROA  
ATOM   3028  C   GLU P 191      22.631  31.366  50.524  0.00  0.00      PROA  
ATOM   3029  O   GLU P 191      23.404  30.591  50.027  0.00  0.00      PROA  
ATOM   3030  N   LEU P 192      22.435  31.396  51.879  0.00  0.00      PROA  
ATOM   3031  HN  LEU P 192      21.790  32.017  52.318  0.00  0.00      PROA  
ATOM   3032  CA  LEU P 192      23.200  30.566  52.791  0.00  0.00      PROA  
ATOM   3033  HA  LEU P 192      24.212  30.697  52.438  0.00  0.00      PROA  
ATOM   3034  CB  LEU P 192      23.156  30.809  54.398  0.00  0.00      PROA  
ATOM   3035  HB1 LEU P 192      22.117  30.583  54.721  0.00  0.00      PROA  
ATOM   3036  HB2 LEU P 192      23.872  30.167  54.954  0.00  0.00      PROA  
ATOM   3037  CG  LEU P 192      23.454  32.255  54.689  0.00  0.00      PROA  
ATOM   3038  HG  LEU P 192      22.965  33.015  54.044  0.00  0.00      PROA  
ATOM   3039  CD1 LEU P 192      22.871  32.695  56.059  0.00  0.00      PROA  
ATOM   3040 HD11 LEU P 192      23.223  32.013  56.862  0.00  0.00      PROA  
ATOM   3041 HD12 LEU P 192      23.185  33.748  56.224  0.00  0.00      PROA  
ATOM   3042 HD13 LEU P 192      21.763  32.746  56.008  0.00  0.00      PROA  
ATOM   3043  CD2 LEU P 192      24.957  32.471  54.779  0.00  0.00      PROA  
ATOM   3044 HD21 LEU P 192      25.367  31.891  55.633  0.00  0.00      PROA  
ATOM   3045 HD22 LEU P 192      25.484  32.174  53.847  0.00  0.00      PROA  
ATOM   3046 HD23 LEU P 192      25.234  33.538  54.915  0.00  0.00      PROA  
ATOM   3047  C   LEU P 192      23.061  29.048  52.549  0.00  0.00      PROA  
ATOM   3048  O   LEU P 192      24.032  28.290  52.519  0.00  0.00      PROA  
ATOM   3049  N   LEU P 193      21.826  28.598  52.241  0.00  0.00      PROA  
ATOM   3050  HN  LEU P 193      21.009  29.170  52.239  0.00  0.00      PROA  
ATOM   3051  CA  LEU P 193      21.635  27.176  51.980  0.00  0.00      PROA  
ATOM   3052  HA  LEU P 193      22.183  26.562  52.679  0.00  0.00      PROA  
ATOM   3053  CB  LEU P 193      20.129  26.884  52.007  0.00  0.00      PROA  
ATOM   3054  HB1 LEU P 193      19.587  27.417  51.196  0.00  0.00      PROA  
ATOM   3055  HB2 LEU P 193      20.010  25.781  52.059  0.00  0.00      PROA  
ATOM   3056  CG  LEU P 193      19.526  27.410  53.354  0.00  0.00      PROA  
ATOM   3057  HG  LEU P 193      19.824  28.455  53.585  0.00  0.00      PROA  
ATOM   3058  CD1 LEU P 193      17.936  27.380  53.306  0.00  0.00      PROA  
ATOM   3059 HD11 LEU P 193      17.494  27.700  54.274  0.00  0.00      PROA  
ATOM   3060 HD12 LEU P 193      17.501  28.066  52.548  0.00  0.00      PROA  
ATOM   3061 HD13 LEU P 193      17.670  26.307  53.200  0.00  0.00      PROA  
ATOM   3062  CD2 LEU P 193      19.820  26.565  54.644  0.00  0.00      PROA  
ATOM   3063 HD21 LEU P 193      19.308  26.963  55.545  0.00  0.00      PROA  
ATOM   3064 HD22 LEU P 193      19.555  25.486  54.655  0.00  0.00      PROA  
ATOM   3065 HD23 LEU P 193      20.893  26.577  54.931  0.00  0.00      PROA  
ATOM   3066  C   LEU P 193      22.059  26.846  50.567  0.00  0.00      PROA  
ATOM   3067  O   LEU P 193      22.524  25.748  50.330  0.00  0.00      PROA  
ATOM   3068  N   LEU P 194      21.755  27.691  49.561  0.00  0.00      PROA  
ATOM   3069  HN  LEU P 194      21.217  28.509  49.747  0.00  0.00      PROA  
ATOM   3070  CA  LEU P 194      21.967  27.550  48.149  0.00  0.00      PROA  
ATOM   3071  HA  LEU P 194      21.677  26.571  47.799  0.00  0.00      PROA  
ATOM   3072  CB  LEU P 194      21.090  28.643  47.480  0.00  0.00      PROA  
ATOM   3073  HB1 LEU P 194      20.084  28.292  47.795  0.00  0.00      PROA  
ATOM   3074  HB2 LEU P 194      21.146  29.586  48.064  0.00  0.00      PROA  
ATOM   3075  CG  LEU P 194      21.277  28.913  45.974  0.00  0.00      PROA  
ATOM   3076  HG  LEU P 194      22.365  29.073  45.817  0.00  0.00      PROA  
ATOM   3077  CD1 LEU P 194      20.943  27.586  45.196  0.00  0.00      PROA  
ATOM   3078 HD11 LEU P 194      19.873  27.294  45.260  0.00  0.00      PROA  
ATOM   3079 HD12 LEU P 194      21.183  27.785  44.130  0.00  0.00      PROA  
ATOM   3080 HD13 LEU P 194      21.490  26.669  45.504  0.00  0.00      PROA  
ATOM   3081  CD2 LEU P 194      20.550  30.111  45.418  0.00  0.00      PROA  
ATOM   3082 HD21 LEU P 194      19.451  29.951  45.458  0.00  0.00      PROA  
ATOM   3083 HD22 LEU P 194      20.817  31.044  45.958  0.00  0.00      PROA  
ATOM   3084 HD23 LEU P 194      20.796  30.152  44.336  0.00  0.00      PROA  
ATOM   3085  C   LEU P 194      23.424  27.583  47.749  0.00  0.00      PROA  
ATOM   3086  O   LEU P 194      23.945  26.748  46.993  0.00  0.00      PROA  
ATOM   3087  N   ARG P 195      24.174  28.525  48.278  0.00  0.00      PROA  
ATOM   3088  HN  ARG P 195      23.734  29.243  48.811  0.00  0.00      PROA  
ATOM   3089  CA  ARG P 195      25.673  28.633  48.078  0.00  0.00      PROA  
ATOM   3090  HA  ARG P 195      25.696  28.644  46.999  0.00  0.00      PROA  
ATOM   3091  CB  ARG P 195      26.285  29.898  48.862  0.00  0.00      PROA  
ATOM   3092  HB1 ARG P 195      25.687  30.804  48.626  0.00  0.00      PROA  
ATOM   3093  HB2 ARG P 195      26.214  29.680  49.949  0.00  0.00      PROA  
ATOM   3094  CG  ARG P 195      27.792  30.159  48.477  0.00  0.00      PROA  
ATOM   3095  HG1 ARG P 195      28.151  31.050  49.034  0.00  0.00      PROA  
ATOM   3096  HG2 ARG P 195      28.466  29.325  48.769  0.00  0.00      PROA  
ATOM   3097  CD  ARG P 195      28.057  30.297  46.999  0.00  0.00      PROA  
ATOM   3098  HD1 ARG P 195      29.163  30.355  46.922  0.00  0.00      PROA  
ATOM   3099  HD2 ARG P 195      27.676  29.467  46.366  0.00  0.00      PROA  
ATOM   3100  NE  ARG P 195      27.270  31.548  46.694  0.00  0.00      PROA  
ATOM   3101  HE  ARG P 195      26.283  31.486  46.840  0.00  0.00      PROA  
ATOM   3102  CZ  ARG P 195      27.713  32.663  46.077  0.00  0.00      PROA  
ATOM   3103  NH1 ARG P 195      28.991  32.944  45.938  0.00  0.00      PROA  
ATOM   3104 HH11 ARG P 195      29.177  33.827  45.507  0.00  0.00      PROA  
ATOM   3105 HH12 ARG P 195      29.724  32.359  46.284  0.00  0.00      PROA  
ATOM   3106  NH2 ARG P 195      26.711  33.469  45.714  0.00  0.00      PROA  
ATOM   3107 HH21 ARG P 195      26.905  34.450  45.678  0.00  0.00      PROA  
ATOM   3108 HH22 ARG P 195      25.773  33.213  45.946  0.00  0.00      PROA  
ATOM   3109  C   ARG P 195      26.515  27.454  48.651  0.00  0.00      PROA  
ATOM   3110  O   ARG P 195      27.495  27.043  48.000  0.00  0.00      PROA  
ATOM   3111  N   ALA P 196      26.194  26.960  49.830  0.00  0.00      PROA  
ATOM   3112  HN  ALA P 196      25.423  27.372  50.309  0.00  0.00      PROA  
ATOM   3113  CA  ALA P 196      26.706  25.767  50.382  0.00  0.00      PROA  
ATOM   3114  HA  ALA P 196      27.767  25.952  50.458  0.00  0.00      PROA  
ATOM   3115  CB  ALA P 196      26.095  25.579  51.823  0.00  0.00      PROA  
ATOM   3116  HB1 ALA P 196      26.668  24.808  52.381  0.00  0.00      PROA  
ATOM   3117  HB2 ALA P 196      26.207  26.496  52.440  0.00  0.00      PROA  
ATOM   3118  HB3 ALA P 196      25.026  25.282  51.889  0.00  0.00      PROA  
ATOM   3119  C   ALA P 196      26.457  24.547  49.488  0.00  0.00      PROA  
ATOM   3120  O   ALA P 196      27.406  23.812  49.176  0.00  0.00      PROA  
ATOM   3121  N   HSE P 197      25.217  24.405  48.923  0.00  0.00      PROA  
ATOM   3122  HN  HSE P 197      24.419  24.840  49.332  0.00  0.00      PROA  
ATOM   3123  CA  HSE P 197      24.920  23.429  47.872  0.00  0.00      PROA  
ATOM   3124  HA  HSE P 197      25.129  22.468  48.317  0.00  0.00      PROA  
ATOM   3125  CB  HSE P 197      23.384  23.413  47.519  0.00  0.00      PROA  
ATOM   3126  HB1 HSE P 197      22.898  23.196  48.494  0.00  0.00      PROA  
ATOM   3127  HB2 HSE P 197      22.982  24.438  47.366  0.00  0.00      PROA  
ATOM   3128  ND1 HSE P 197      22.865  21.098  46.560  0.00  0.00      PROA  
ATOM   3129  CG  HSE P 197      22.996  22.485  46.428  0.00  0.00      PROA  
ATOM   3130  CE1 HSE P 197      22.225  20.671  45.516  0.00  0.00      PROA  
ATOM   3131  HE1 HSE P 197      21.967  19.650  45.236  0.00  0.00      PROA  
ATOM   3132  NE2 HSE P 197      21.920  21.703  44.693  0.00  0.00      PROA  
ATOM   3133  HE2 HSE P 197      21.459  21.651  43.807  0.00  0.00      PROA  
ATOM   3134  CD2 HSE P 197      22.344  22.839  45.255  0.00  0.00      PROA  
ATOM   3135  HD2 HSE P 197      22.186  23.806  44.793  0.00  0.00      PROA  
ATOM   3136  C   HSE P 197      25.724  23.652  46.580  0.00  0.00      PROA  
ATOM   3137  O   HSE P 197      26.338  22.709  46.143  0.00  0.00      PROA  
ATOM   3138  N   GLU P 198      25.828  24.877  46.062  0.00  0.00      PROA  
ATOM   3139  HN  GLU P 198      25.418  25.636  46.562  0.00  0.00      PROA  
ATOM   3140  CA  GLU P 198      26.717  25.205  44.894  0.00  0.00      PROA  
ATOM   3141  HA  GLU P 198      26.441  24.558  44.074  0.00  0.00      PROA  
ATOM   3142  CB  GLU P 198      26.546  26.756  44.524  0.00  0.00      PROA  
ATOM   3143  HB1 GLU P 198      26.541  27.385  45.439  0.00  0.00      PROA  
ATOM   3144  HB2 GLU P 198      27.429  27.145  43.973  0.00  0.00      PROA  
ATOM   3145  CG  GLU P 198      25.220  27.034  43.699  0.00  0.00      PROA  
ATOM   3146  HG1 GLU P 198      25.212  26.366  42.811  0.00  0.00      PROA  
ATOM   3147  HG2 GLU P 198      24.251  26.839  44.208  0.00  0.00      PROA  
ATOM   3148  CD  GLU P 198      25.370  28.445  43.162  0.00  0.00      PROA  
ATOM   3149  OE1 GLU P 198      25.776  29.341  43.939  0.00  0.00      PROA  
ATOM   3150  OE2 GLU P 198      25.113  28.583  41.885  0.00  0.00      PROA  
ATOM   3151  C   GLU P 198      28.199  24.847  45.237  0.00  0.00      PROA  
ATOM   3152  O   GLU P 198      28.870  24.207  44.482  0.00  0.00      PROA  
ATOM   3153  N   LEU P 199      28.713  25.147  46.433  0.00  0.00      PROA  
ATOM   3154  HN  LEU P 199      28.229  25.693  47.112  0.00  0.00      PROA  
ATOM   3155  CA  LEU P 199      30.130  24.863  46.846  0.00  0.00      PROA  
ATOM   3156  HA  LEU P 199      30.806  25.298  46.125  0.00  0.00      PROA  
ATOM   3157  CB  LEU P 199      30.456  25.440  48.282  0.00  0.00      PROA  
ATOM   3158  HB1 LEU P 199      30.310  26.541  48.310  0.00  0.00      PROA  
ATOM   3159  HB2 LEU P 199      29.708  25.045  49.002  0.00  0.00      PROA  
ATOM   3160  CG  LEU P 199      31.799  25.096  48.880  0.00  0.00      PROA  
ATOM   3161  HG  LEU P 199      31.908  23.992  48.949  0.00  0.00      PROA  
ATOM   3162  CD1 LEU P 199      32.980  25.779  48.109  0.00  0.00      PROA  
ATOM   3163 HD11 LEU P 199      32.529  26.727  47.745  0.00  0.00      PROA  
ATOM   3164 HD12 LEU P 199      33.883  25.901  48.746  0.00  0.00      PROA  
ATOM   3165 HD13 LEU P 199      33.261  25.202  47.202  0.00  0.00      PROA  
ATOM   3166  CD2 LEU P 199      31.852  25.533  50.381  0.00  0.00      PROA  
ATOM   3167 HD21 LEU P 199      32.781  25.057  50.762  0.00  0.00      PROA  
ATOM   3168 HD22 LEU P 199      31.925  26.639  50.459  0.00  0.00      PROA  
ATOM   3169 HD23 LEU P 199      31.100  25.038  51.032  0.00  0.00      PROA  
ATOM   3170  C   LEU P 199      30.532  23.403  46.767  0.00  0.00      PROA  
ATOM   3171  O   LEU P 199      31.591  23.026  46.238  0.00  0.00      PROA  
ATOM   3172  N   TRP P 200      29.634  22.573  47.285  0.00  0.00      PROA  
ATOM   3173  HN  TRP P 200      28.862  22.972  47.774  0.00  0.00      PROA  
ATOM   3174  CA  TRP P 200      29.622  21.107  47.148  0.00  0.00      PROA  
ATOM   3175  HA  TRP P 200      30.609  20.668  47.168  0.00  0.00      PROA  
ATOM   3176  CB  TRP P 200      28.673  20.653  48.372  0.00  0.00      PROA  
ATOM   3177  HB1 TRP P 200      27.672  21.130  48.308  0.00  0.00      PROA  
ATOM   3178  HB2 TRP P 200      28.502  19.575  48.166  0.00  0.00      PROA  
ATOM   3179  CG  TRP P 200      29.232  20.777  49.725  0.00  0.00      PROA  
ATOM   3180  CD1 TRP P 200      30.461  21.262  50.097  0.00  0.00      PROA  
ATOM   3181  HD1 TRP P 200      31.286  21.341  49.404  0.00  0.00      PROA  
ATOM   3182  NE1 TRP P 200      30.634  21.217  51.499  0.00  0.00      PROA  
ATOM   3183  HE1 TRP P 200      31.521  21.180  51.906  0.00  0.00      PROA  
ATOM   3184  CE2 TRP P 200      29.489  20.787  52.030  0.00  0.00      PROA  
ATOM   3185  CD2 TRP P 200      28.590  20.482  51.022  0.00  0.00      PROA  
ATOM   3186  CE3 TRP P 200      27.312  19.957  51.315  0.00  0.00      PROA  
ATOM   3187  HE3 TRP P 200      26.553  19.653  50.610  0.00  0.00      PROA  
ATOM   3188  CZ3 TRP P 200      27.040  19.641  52.630  0.00  0.00      PROA  
ATOM   3189  HZ3 TRP P 200      26.068  19.183  52.738  0.00  0.00      PROA  
ATOM   3190  CZ2 TRP P 200      29.097  20.603  53.376  0.00  0.00      PROA  
ATOM   3191  HZ2 TRP P 200      29.797  20.823  54.168  0.00  0.00      PROA  
ATOM   3192  CH2 TRP P 200      27.833  20.025  53.746  0.00  0.00      PROA  
ATOM   3193  HH2 TRP P 200      27.708  19.739  54.780  0.00  0.00      PROA  
ATOM   3194  C   TRP P 200      29.318  20.644  45.726  0.00  0.00      PROA  
ATOM   3195  O   TRP P 200      29.854  19.688  45.214  0.00  0.00      PROA  
ATOM   3196  N   LEU P 201      28.565  21.421  44.930  0.00  0.00      PROA  
ATOM   3197  HN  LEU P 201      28.092  22.271  45.148  0.00  0.00      PROA  
ATOM   3198  CA  LEU P 201      28.408  21.100  43.512  0.00  0.00      PROA  
ATOM   3199  HA  LEU P 201      28.104  20.068  43.424  0.00  0.00      PROA  
ATOM   3200  CB  LEU P 201      27.299  21.833  42.821  0.00  0.00      PROA  
ATOM   3201  HB1 LEU P 201      26.480  21.935  43.565  0.00  0.00      PROA  
ATOM   3202  HB2 LEU P 201      27.566  22.859  42.488  0.00  0.00      PROA  
ATOM   3203  CG  LEU P 201      26.726  21.105  41.570  0.00  0.00      PROA  
ATOM   3204  HG  LEU P 201      27.513  20.907  40.811  0.00  0.00      PROA  
ATOM   3205  CD1 LEU P 201      25.780  19.971  41.900  0.00  0.00      PROA  
ATOM   3206 HD11 LEU P 201      25.546  19.395  40.979  0.00  0.00      PROA  
ATOM   3207 HD12 LEU P 201      26.120  19.236  42.660  0.00  0.00      PROA  
ATOM   3208 HD13 LEU P 201      24.864  20.442  42.318  0.00  0.00      PROA  
ATOM   3209  CD2 LEU P 201      25.898  22.175  40.773  0.00  0.00      PROA  
ATOM   3210 HD21 LEU P 201      25.402  21.835  39.839  0.00  0.00      PROA  
ATOM   3211 HD22 LEU P 201      25.165  22.716  41.408  0.00  0.00      PROA  
ATOM   3212 HD23 LEU P 201      26.590  22.968  40.418  0.00  0.00      PROA  
ATOM   3213  C   LEU P 201      29.691  21.242  42.721  0.00  0.00      PROA  
ATOM   3214  O   LEU P 201      29.956  20.480  41.828  0.00  0.00      PROA  
ATOM   3215  N   ASN P 202      30.316  22.348  43.013  0.00  0.00      PROA  
ATOM   3216  HN  ASN P 202      29.879  23.028  43.597  0.00  0.00      PROA  
ATOM   3217  CA  ASN P 202      31.543  22.869  42.543  0.00  0.00      PROA  
ATOM   3218  HA  ASN P 202      31.451  22.824  41.468  0.00  0.00      PROA  
ATOM   3219  CB  ASN P 202      31.843  24.346  43.030  0.00  0.00      PROA  
ATOM   3220  HB1 ASN P 202      30.948  24.996  42.928  0.00  0.00      PROA  
ATOM   3221  HB2 ASN P 202      32.087  24.349  44.114  0.00  0.00      PROA  
ATOM   3222  CG  ASN P 202      32.950  24.983  42.259  0.00  0.00      PROA  
ATOM   3223  OD1 ASN P 202      33.911  25.446  42.929  0.00  0.00      PROA  
ATOM   3224  ND2 ASN P 202      32.941  24.954  40.874  0.00  0.00      PROA  
ATOM   3225 HD21 ASN P 202      33.839  25.098  40.459  0.00  0.00      PROA  
ATOM   3226 HD22 ASN P 202      32.127  24.731  40.337  0.00  0.00      PROA  
ATOM   3227  C   ASN P 202      32.757  21.904  42.788  0.00  0.00      PROA  
ATOM   3228  O   ASN P 202      33.628  21.593  42.029  0.00  0.00      PROA  
ATOM   3229  N   LYS P 203      32.758  21.362  44.004  0.00  0.00      PROA  
ATOM   3230  HN  LYS P 203      32.123  21.715  44.687  0.00  0.00      PROA  
ATOM   3231  CA  LYS P 203      33.852  20.490  44.484  0.00  0.00      PROA  
ATOM   3232  HA  LYS P 203      34.588  20.268  43.725  0.00  0.00      PROA  
ATOM   3233  CB  LYS P 203      34.730  21.228  45.517  0.00  0.00      PROA  
ATOM   3234  HB1 LYS P 203      34.107  21.569  46.370  0.00  0.00      PROA  
ATOM   3235  HB2 LYS P 203      35.531  20.534  45.850  0.00  0.00      PROA  
ATOM   3236  CG  LYS P 203      35.479  22.482  44.986  0.00  0.00      PROA  
ATOM   3237  HG1 LYS P 203      36.520  22.361  45.355  0.00  0.00      PROA  
ATOM   3238  HG2 LYS P 203      35.367  22.491  43.880  0.00  0.00      PROA  
ATOM   3239  CD  LYS P 203      34.991  23.728  45.758  0.00  0.00      PROA  
ATOM   3240  HD1 LYS P 203      34.074  24.033  45.209  0.00  0.00      PROA  
ATOM   3241  HD2 LYS P 203      34.760  23.578  46.834  0.00  0.00      PROA  
ATOM   3242  CE  LYS P 203      35.935  24.985  45.624  0.00  0.00      PROA  
ATOM   3243  HE1 LYS P 203      35.449  25.828  46.159  0.00  0.00      PROA  
ATOM   3244  HE2 LYS P 203      36.860  24.778  46.205  0.00  0.00      PROA  
ATOM   3245  NZ  LYS P 203      36.306  25.327  44.209  0.00  0.00      PROA  
ATOM   3246  HZ1 LYS P 203      36.726  24.598  43.598  0.00  0.00      PROA  
ATOM   3247  HZ2 LYS P 203      35.440  25.513  43.664  0.00  0.00      PROA  
ATOM   3248  HZ3 LYS P 203      36.780  26.252  44.241  0.00  0.00      PROA  
ATOM   3249  C   LYS P 203      33.401  19.159  45.099  0.00  0.00      PROA  
ATOM   3250  O   LYS P 203      33.005  19.194  46.238  0.00  0.00      PROA  
ATOM   3251  N   PRO P 204      33.597  17.900  44.554  0.00  0.00      PROA  
ATOM   3252  CD  PRO P 204      33.944  17.694  43.142  0.00  0.00      PROA  
ATOM   3253  HD1 PRO P 204      34.870  18.282  42.962  0.00  0.00      PROA  
ATOM   3254  HD2 PRO P 204      33.191  18.028  42.397  0.00  0.00      PROA  
ATOM   3255  CA  PRO P 204      33.265  16.606  45.111  0.00  0.00      PROA  
ATOM   3256  HA  PRO P 204      32.307  16.710  45.599  0.00  0.00      PROA  
ATOM   3257  CB  PRO P 204      33.270  15.531  44.010  0.00  0.00      PROA  
ATOM   3258  HB1 PRO P 204      32.228  15.355  43.668  0.00  0.00      PROA  
ATOM   3259  HB2 PRO P 204      33.681  14.539  44.297  0.00  0.00      PROA  
ATOM   3260  CG  PRO P 204      34.113  16.207  42.922  0.00  0.00      PROA  
ATOM   3261  HG1 PRO P 204      33.730  15.971  41.907  0.00  0.00      PROA  
ATOM   3262  HG2 PRO P 204      35.206  16.007  42.920  0.00  0.00      PROA  
ATOM   3263  C   PRO P 204      34.157  16.324  46.267  0.00  0.00      PROA  
ATOM   3264  O   PRO P 204      33.787  15.715  47.300  0.00  0.00      PROA  
ATOM   3265  N   HSE P 205      35.458  16.636  46.284  0.00  0.00      PROA  
ATOM   3266  HN  HSE P 205      35.753  17.234  45.542  0.00  0.00      PROA  
ATOM   3267  CA  HSE P 205      36.430  16.294  47.283  0.00  0.00      PROA  
ATOM   3268  HA  HSE P 205      36.433  15.241  47.521  0.00  0.00      PROA  
ATOM   3269  CB  HSE P 205      37.915  16.584  46.888  0.00  0.00      PROA  
ATOM   3270  HB1 HSE P 205      38.600  16.689  47.757  0.00  0.00      PROA  
ATOM   3271  HB2 HSE P 205      38.316  15.843  46.164  0.00  0.00      PROA  
ATOM   3272  ND1 HSE P 205      37.627  18.039  44.873  0.00  0.00      PROA  
ATOM   3273  CG  HSE P 205      38.039  17.920  46.200  0.00  0.00      PROA  
ATOM   3274  CE1 HSE P 205      38.169  19.203  44.515  0.00  0.00      PROA  
ATOM   3275  HE1 HSE P 205      38.122  19.594  43.499  0.00  0.00      PROA  
ATOM   3276  NE2 HSE P 205      38.824  19.833  45.506  0.00  0.00      PROA  
ATOM   3277  HE2 HSE P 205      39.330  20.689  45.405  0.00  0.00      PROA  
ATOM   3278  CD2 HSE P 205      38.788  18.994  46.580  0.00  0.00      PROA  
ATOM   3279  HD2 HSE P 205      39.445  19.111  47.432  0.00  0.00      PROA  
ATOM   3280  C   HSE P 205      36.139  16.990  48.545  0.00  0.00      PROA  
ATOM   3281  O   HSE P 205      36.150  16.529  49.681  0.00  0.00      PROA  
ATOM   3282  N   ILE P 206      35.675  18.245  48.335  0.00  0.00      PROA  
ATOM   3283  HN  ILE P 206      35.724  18.699  47.448  0.00  0.00      PROA  
ATOM   3284  CA  ILE P 206      35.198  19.056  49.493  0.00  0.00      PROA  
ATOM   3285  HA  ILE P 206      35.928  19.168  50.281  0.00  0.00      PROA  
ATOM   3286  CB  ILE P 206      35.011  20.457  49.074  0.00  0.00      PROA  
ATOM   3287  HB  ILE P 206      34.296  20.467  48.224  0.00  0.00      PROA  
ATOM   3288  CG2 ILE P 206      34.544  21.480  50.158  0.00  0.00      PROA  
ATOM   3289 HG21 ILE P 206      34.974  21.117  51.116  0.00  0.00      PROA  
ATOM   3290 HG22 ILE P 206      34.938  22.496  49.943  0.00  0.00      PROA  
ATOM   3291 HG23 ILE P 206      33.439  21.566  50.239  0.00  0.00      PROA  
ATOM   3292  CG1 ILE P 206      36.346  20.940  48.500  0.00  0.00      PROA  
ATOM   3293 HG11 ILE P 206      36.647  20.438  47.556  0.00  0.00      PROA  
ATOM   3294 HG12 ILE P 206      36.228  21.991  48.157  0.00  0.00      PROA  
ATOM   3295  CD  ILE P 206      37.533  21.157  49.432  0.00  0.00      PROA  
ATOM   3296  HD1 ILE P 206      37.245  21.722  50.345  0.00  0.00      PROA  
ATOM   3297  HD2 ILE P 206      37.993  20.209  49.784  0.00  0.00      PROA  
ATOM   3298  HD3 ILE P 206      38.353  21.676  48.890  0.00  0.00      PROA  
ATOM   3299  C   ILE P 206      33.903  18.594  50.149  0.00  0.00      PROA  
ATOM   3300  O   ILE P 206      33.820  18.712  51.386  0.00  0.00      PROA  
ATOM   3301  N   LEU P 207      32.879  18.092  49.330  0.00  0.00      PROA  
ATOM   3302  HN  LEU P 207      32.961  18.104  48.337  0.00  0.00      PROA  
ATOM   3303  CA  LEU P 207      31.692  17.390  49.923  0.00  0.00      PROA  
ATOM   3304  HA  LEU P 207      31.129  18.029  50.588  0.00  0.00      PROA  
ATOM   3305  CB  LEU P 207      30.676  17.082  48.762  0.00  0.00      PROA  
ATOM   3306  HB1 LEU P 207      30.244  18.003  48.317  0.00  0.00      PROA  
ATOM   3307  HB2 LEU P 207      31.367  16.575  48.055  0.00  0.00      PROA  
ATOM   3308  CG  LEU P 207      29.620  15.996  49.007  0.00  0.00      PROA  
ATOM   3309  HG  LEU P 207      30.016  15.004  49.313  0.00  0.00      PROA  
ATOM   3310  CD1 LEU P 207      28.670  16.609  50.048  0.00  0.00      PROA  
ATOM   3311 HD11 LEU P 207      27.786  15.967  50.248  0.00  0.00      PROA  
ATOM   3312 HD12 LEU P 207      29.242  16.716  50.995  0.00  0.00      PROA  
ATOM   3313 HD13 LEU P 207      28.419  17.570  49.551  0.00  0.00      PROA  
ATOM   3314  CD2 LEU P 207      28.978  15.827  47.625  0.00  0.00      PROA  
ATOM   3315 HD21 LEU P 207      29.695  15.424  46.878  0.00  0.00      PROA  
ATOM   3316 HD22 LEU P 207      28.115  15.132  47.705  0.00  0.00      PROA  
ATOM   3317 HD23 LEU P 207      28.481  16.710  47.170  0.00  0.00      PROA  
ATOM   3318  C   LEU P 207      32.074  16.059  50.602  0.00  0.00      PROA  
ATOM   3319  O   LEU P 207      31.550  15.646  51.639  0.00  0.00      PROA  
ATOM   3320  N   GLN P 208      33.085  15.372  50.014  0.00  0.00      PROA  
ATOM   3321  HN  GLN P 208      33.475  15.582  49.121  0.00  0.00      PROA  
ATOM   3322  CA  GLN P 208      33.541  14.131  50.565  0.00  0.00      PROA  
ATOM   3323  HA  GLN P 208      32.675  13.527  50.793  0.00  0.00      PROA  
ATOM   3324  CB  GLN P 208      34.553  13.300  49.775  0.00  0.00      PROA  
ATOM   3325  HB1 GLN P 208      35.414  13.908  49.426  0.00  0.00      PROA  
ATOM   3326  HB2 GLN P 208      34.974  12.481  50.396  0.00  0.00      PROA  
ATOM   3327  CG  GLN P 208      33.992  12.408  48.531  0.00  0.00      PROA  
ATOM   3328  HG1 GLN P 208      33.520  13.077  47.779  0.00  0.00      PROA  
ATOM   3329  HG2 GLN P 208      34.847  11.856  48.086  0.00  0.00      PROA  
ATOM   3330  CD  GLN P 208      32.814  11.478  48.975  0.00  0.00      PROA  
ATOM   3331  OE1 GLN P 208      31.616  11.830  48.874  0.00  0.00      PROA  
ATOM   3332  NE2 GLN P 208      33.265  10.232  49.315  0.00  0.00      PROA  
ATOM   3333 HE21 GLN P 208      32.742   9.381  49.331  0.00  0.00      PROA  
ATOM   3334 HE22 GLN P 208      34.250  10.191  49.485  0.00  0.00      PROA  
ATOM   3335  C   GLN P 208      34.293  14.332  51.933  0.00  0.00      PROA  
ATOM   3336  O   GLN P 208      34.169  13.509  52.826  0.00  0.00      PROA  
ATOM   3337  N   HSD P 209      34.984  15.421  52.194  0.00  0.00      PROA  
ATOM   3338  HN  HSD P 209      35.243  15.958  51.395  0.00  0.00      PROA  
ATOM   3339  CA  HSD P 209      35.568  15.902  53.439  0.00  0.00      PROA  
ATOM   3340  HA  HSD P 209      36.329  15.190  53.724  0.00  0.00      PROA  
ATOM   3341  CB  HSD P 209      36.451  17.155  53.221  0.00  0.00      PROA  
ATOM   3342  HB1 HSD P 209      37.283  17.051  52.492  0.00  0.00      PROA  
ATOM   3343  HB2 HSD P 209      35.851  18.034  52.901  0.00  0.00      PROA  
ATOM   3344  ND1 HSD P 209      37.949  17.066  55.359  0.00  0.00      PROA  
ATOM   3345  HD1 HSD P 209      38.582  16.364  55.032  0.00  0.00      PROA  
ATOM   3346  CG  HSD P 209      37.010  17.723  54.590  0.00  0.00      PROA  
ATOM   3347  CE1 HSD P 209      38.187  17.741  56.538  0.00  0.00      PROA  
ATOM   3348  HE1 HSD P 209      38.881  17.460  57.331  0.00  0.00      PROA  
ATOM   3349  NE2 HSD P 209      37.380  18.844  56.597  0.00  0.00      PROA  
ATOM   3350  CD2 HSD P 209      36.730  18.842  55.381  0.00  0.00      PROA  
ATOM   3351  HD2 HSD P 209      36.093  19.678  55.119  0.00  0.00      PROA  
ATOM   3352  C   HSD P 209      34.598  16.022  54.638  0.00  0.00      PROA  
ATOM   3353  O   HSD P 209      34.871  15.513  55.695  0.00  0.00      PROA  
ATOM   3354  N   TYR P 210      33.471  16.670  54.426  0.00  0.00      PROA  
ATOM   3355  HN  TYR P 210      33.253  17.067  53.538  0.00  0.00      PROA  
ATOM   3356  CA  TYR P 210      32.346  16.825  55.374  0.00  0.00      PROA  
ATOM   3357  HA  TYR P 210      32.777  17.139  56.313  0.00  0.00      PROA  
ATOM   3358  CB  TYR P 210      31.505  18.031  54.968  0.00  0.00      PROA  
ATOM   3359  HB1 TYR P 210      31.247  17.951  53.890  0.00  0.00      PROA  
ATOM   3360  HB2 TYR P 210      30.587  18.175  55.576  0.00  0.00      PROA  
ATOM   3361  CG  TYR P 210      32.297  19.298  55.233  0.00  0.00      PROA  
ATOM   3362  CD1 TYR P 210      32.749  20.114  54.228  0.00  0.00      PROA  
ATOM   3363  HD1 TYR P 210      32.391  19.823  53.252  0.00  0.00      PROA  
ATOM   3364  CE1 TYR P 210      33.519  21.301  54.482  0.00  0.00      PROA  
ATOM   3365  HE1 TYR P 210      33.852  21.930  53.670  0.00  0.00      PROA  
ATOM   3366  CZ  TYR P 210      33.899  21.576  55.791  0.00  0.00      PROA  
ATOM   3367  OH  TYR P 210      34.693  22.765  56.060  0.00  0.00      PROA  
ATOM   3368  HH  TYR P 210      35.126  23.050  55.253  0.00  0.00      PROA  
ATOM   3369  CD2 TYR P 210      32.572  19.701  56.584  0.00  0.00      PROA  
ATOM   3370  HD2 TYR P 210      32.212  19.047  57.365  0.00  0.00      PROA  
ATOM   3371  CE2 TYR P 210      33.364  20.865  56.867  0.00  0.00      PROA  
ATOM   3372  HE2 TYR P 210      33.550  21.152  57.891  0.00  0.00      PROA  
ATOM   3373  C   TYR P 210      31.696  15.565  55.571  0.00  0.00      PROA  
ATOM   3374  O   TYR P 210      31.301  15.156  56.711  0.00  0.00      PROA  
ATOM   3375  N   ARG P 211      31.385  14.823  54.467  0.00  0.00      PROA  
ATOM   3376  HN  ARG P 211      31.791  15.157  53.620  0.00  0.00      PROA  
ATOM   3377  CA  ARG P 211      30.623  13.572  54.420  0.00  0.00      PROA  
ATOM   3378  HA  ARG P 211      29.765  13.784  55.041  0.00  0.00      PROA  
ATOM   3379  CB  ARG P 211      30.520  13.076  53.014  0.00  0.00      PROA  
ATOM   3380  HB1 ARG P 211      30.135  13.994  52.520  0.00  0.00      PROA  
ATOM   3381  HB2 ARG P 211      31.480  12.788  52.535  0.00  0.00      PROA  
ATOM   3382  CG  ARG P 211      29.409  11.932  52.928  0.00  0.00      PROA  
ATOM   3383  HG1 ARG P 211      30.093  11.066  52.797  0.00  0.00      PROA  
ATOM   3384  HG2 ARG P 211      28.846  11.896  53.885  0.00  0.00      PROA  
ATOM   3385  CD  ARG P 211      28.360  12.089  51.780  0.00  0.00      PROA  
ATOM   3386  HD1 ARG P 211      27.684  11.219  51.916  0.00  0.00      PROA  
ATOM   3387  HD2 ARG P 211      27.782  13.037  51.818  0.00  0.00      PROA  
ATOM   3388  NE  ARG P 211      28.985  11.966  50.451  0.00  0.00      PROA  
ATOM   3389  HE  ARG P 211      29.845  11.457  50.494  0.00  0.00      PROA  
ATOM   3390  CZ  ARG P 211      28.318  12.167  49.312  0.00  0.00      PROA  
ATOM   3391  NH1 ARG P 211      27.119  12.599  49.228  0.00  0.00      PROA  
ATOM   3392 HH11 ARG P 211      26.630  12.690  48.361  0.00  0.00      PROA  
ATOM   3393 HH12 ARG P 211      26.690  12.927  50.070  0.00  0.00      PROA  
ATOM   3394  NH2 ARG P 211      28.967  11.982  48.168  0.00  0.00      PROA  
ATOM   3395 HH21 ARG P 211      28.521  12.050  47.276  0.00  0.00      PROA  
ATOM   3396 HH22 ARG P 211      29.927  11.819  48.396  0.00  0.00      PROA  
ATOM   3397  C   ARG P 211      31.412  12.525  55.134  0.00  0.00      PROA  
ATOM   3398  O   ARG P 211      30.888  11.727  55.919  0.00  0.00      PROA  
ATOM   3399  N   GLU P 212      32.702  12.405  54.948  0.00  0.00      PROA  
ATOM   3400  HN  GLU P 212      33.105  12.875  54.167  0.00  0.00      PROA  
ATOM   3401  CA  GLU P 212      33.641  11.484  55.674  0.00  0.00      PROA  
ATOM   3402  HA  GLU P 212      33.249  10.479  55.726  0.00  0.00      PROA  
ATOM   3403  CB  GLU P 212      35.116  11.426  55.185  0.00  0.00      PROA  
ATOM   3404  HB1 GLU P 212      35.053  10.810  54.263  0.00  0.00      PROA  
ATOM   3405  HB2 GLU P 212      35.479  12.428  54.872  0.00  0.00      PROA  
ATOM   3406  CG  GLU P 212      36.089  10.670  56.161  0.00  0.00      PROA  
ATOM   3407  HG1 GLU P 212      36.427  11.469  56.855  0.00  0.00      PROA  
ATOM   3408  HG2 GLU P 212      35.572   9.888  56.758  0.00  0.00      PROA  
ATOM   3409  CD  GLU P 212      37.384  10.226  55.426  0.00  0.00      PROA  
ATOM   3410  OE1 GLU P 212      37.685   9.071  55.266  0.00  0.00      PROA  
ATOM   3411  OE2 GLU P 212      38.106  11.101  54.942  0.00  0.00      PROA  
ATOM   3412  C   GLU P 212      33.695  11.863  57.162  0.00  0.00      PROA  
ATOM   3413  O   GLU P 212      33.680  10.967  57.997  0.00  0.00      PROA  
ATOM   3414  N   ARG P 213      33.756  13.207  57.440  0.00  0.00      PROA  
ATOM   3415  HN  ARG P 213      33.941  13.906  56.754  0.00  0.00      PROA  
ATOM   3416  CA  ARG P 213      33.711  13.650  58.798  0.00  0.00      PROA  
ATOM   3417  HA  ARG P 213      34.494  13.181  59.375  0.00  0.00      PROA  
ATOM   3418  CB  ARG P 213      33.891  15.198  58.674  0.00  0.00      PROA  
ATOM   3419  HB1 ARG P 213      33.596  15.461  57.635  0.00  0.00      PROA  
ATOM   3420  HB2 ARG P 213      33.253  15.657  59.459  0.00  0.00      PROA  
ATOM   3421  CG  ARG P 213      35.364  15.471  58.960  0.00  0.00      PROA  
ATOM   3422  HG1 ARG P 213      35.675  15.178  59.985  0.00  0.00      PROA  
ATOM   3423  HG2 ARG P 213      35.907  14.799  58.263  0.00  0.00      PROA  
ATOM   3424  CD  ARG P 213      35.750  16.975  58.689  0.00  0.00      PROA  
ATOM   3425  HD1 ARG P 213      36.818  17.128  58.955  0.00  0.00      PROA  
ATOM   3426  HD2 ARG P 213      35.418  17.220  57.657  0.00  0.00      PROA  
ATOM   3427  NE  ARG P 213      35.041  17.882  59.690  0.00  0.00      PROA  
ATOM   3428  HE  ARG P 213      34.559  17.479  60.468  0.00  0.00      PROA  
ATOM   3429  CZ  ARG P 213      35.025  19.197  59.738  0.00  0.00      PROA  
ATOM   3430  NH1 ARG P 213      35.688  19.898  58.805  0.00  0.00      PROA  
ATOM   3431 HH11 ARG P 213      35.978  20.821  59.058  0.00  0.00      PROA  
ATOM   3432 HH12 ARG P 213      36.302  19.412  58.184  0.00  0.00      PROA  
ATOM   3433  NH2 ARG P 213      34.602  19.851  60.765  0.00  0.00      PROA  
ATOM   3434 HH21 ARG P 213      34.918  20.774  60.987  0.00  0.00      PROA  
ATOM   3435 HH22 ARG P 213      34.447  19.320  61.598  0.00  0.00      PROA  
ATOM   3436  C   ARG P 213      32.363  13.422  59.640  0.00  0.00      PROA  
ATOM   3437  O   ARG P 213      32.486  13.197  60.827  0.00  0.00      PROA  
ATOM   3438  N   PHE P 214      31.176  13.445  58.978  0.00  0.00      PROA  
ATOM   3439  HN  PHE P 214      31.126  13.692  58.013  0.00  0.00      PROA  
ATOM   3440  CA  PHE P 214      29.914  13.298  59.688  0.00  0.00      PROA  
ATOM   3441  HA  PHE P 214      30.109  13.030  60.716  0.00  0.00      PROA  
ATOM   3442  CB  PHE P 214      29.187  14.671  59.619  0.00  0.00      PROA  
ATOM   3443  HB1 PHE P 214      28.909  14.914  58.571  0.00  0.00      PROA  
ATOM   3444  HB2 PHE P 214      28.201  14.585  60.124  0.00  0.00      PROA  
ATOM   3445  CG  PHE P 214      29.872  15.878  60.172  0.00  0.00      PROA  
ATOM   3446  CD1 PHE P 214      30.373  15.952  61.537  0.00  0.00      PROA  
ATOM   3447  HD1 PHE P 214      30.392  15.027  62.093  0.00  0.00      PROA  
ATOM   3448  CE1 PHE P 214      31.074  17.096  61.992  0.00  0.00      PROA  
ATOM   3449  HE1 PHE P 214      31.602  17.238  62.923  0.00  0.00      PROA  
ATOM   3450  CZ  PHE P 214      31.150  18.247  61.128  0.00  0.00      PROA  
ATOM   3451  HZ  PHE P 214      31.594  19.192  61.403  0.00  0.00      PROA  
ATOM   3452  CD2 PHE P 214      29.886  17.043  59.395  0.00  0.00      PROA  
ATOM   3453  HD2 PHE P 214      29.388  17.046  58.437  0.00  0.00      PROA  
ATOM   3454  CE2 PHE P 214      30.526  18.195  59.833  0.00  0.00      PROA  
ATOM   3455  HE2 PHE P 214      30.462  19.127  59.291  0.00  0.00      PROA  
ATOM   3456  C   PHE P 214      29.073  12.248  59.130  0.00  0.00      PROA  
ATOM   3457  O   PHE P 214      28.155  12.413  58.262  0.00  0.00      PROA  
ATOM   3458  N   THR P 215      29.163  11.026  59.661  0.00  0.00      PROA  
ATOM   3459  HN  THR P 215      29.877  10.847  60.333  0.00  0.00      PROA  
ATOM   3460  CA  THR P 215      28.258   9.883  59.135  0.00  0.00      PROA  
ATOM   3461  HA  THR P 215      28.142   9.832  58.062  0.00  0.00      PROA  
ATOM   3462  CB  THR P 215      28.927   8.538  59.527  0.00  0.00      PROA  
ATOM   3463  HB  THR P 215      28.821   8.360  60.618  0.00  0.00      PROA  
ATOM   3464  OG1 THR P 215      30.312   8.496  59.181  0.00  0.00      PROA  
ATOM   3465  HG1 THR P 215      30.856   8.885  59.870  0.00  0.00      PROA  
ATOM   3466  CG2 THR P 215      28.312   7.416  58.674  0.00  0.00      PROA  
ATOM   3467 HG21 THR P 215      28.231   7.877  57.666  0.00  0.00      PROA  
ATOM   3468 HG22 THR P 215      28.960   6.522  58.554  0.00  0.00      PROA  
ATOM   3469 HG23 THR P 215      27.381   7.099  59.191  0.00  0.00      PROA  
ATOM   3470  C   THR P 215      26.914   9.913  59.761  0.00  0.00      PROA  
ATOM   3471  O   THR P 215      25.892   9.556  59.189  0.00  0.00      PROA  
ATOM   3472  N   ASN P 216      26.953  10.229  61.083  0.00  0.00      PROA  
ATOM   3473  HN  ASN P 216      27.770  10.564  61.547  0.00  0.00      PROA  
ATOM   3474  CA  ASN P 216      25.795  10.018  61.948  0.00  0.00      PROA  
ATOM   3475  HA  ASN P 216      25.068   9.419  61.420  0.00  0.00      PROA  
ATOM   3476  CB  ASN P 216      26.192   9.483  63.401  0.00  0.00      PROA  
ATOM   3477  HB1 ASN P 216      27.034  10.131  63.725  0.00  0.00      PROA  
ATOM   3478  HB2 ASN P 216      25.308   9.428  64.072  0.00  0.00      PROA  
ATOM   3479  CG  ASN P 216      26.760   8.062  63.131  0.00  0.00      PROA  
ATOM   3480  OD1 ASN P 216      26.130   7.223  62.549  0.00  0.00      PROA  
ATOM   3481  ND2 ASN P 216      28.056   7.833  63.465  0.00  0.00      PROA  
ATOM   3482 HD21 ASN P 216      28.449   6.913  63.441  0.00  0.00      PROA  
ATOM   3483 HD22 ASN P 216      28.768   8.496  63.696  0.00  0.00      PROA  
ATOM   3484  C   ASN P 216      25.094  11.344  62.289  0.00  0.00      PROA  
ATOM   3485  O   ASN P 216      25.788  12.160  62.881  0.00  0.00      PROA  
ATOM   3486  N   ILE P 217      23.782  11.537  62.064  0.00  0.00      PROA  
ATOM   3487  HN  ILE P 217      23.280  10.812  61.599  0.00  0.00      PROA  
ATOM   3488  CA  ILE P 217      23.184  12.824  61.993  0.00  0.00      PROA  
ATOM   3489  HA  ILE P 217      23.815  13.637  62.323  0.00  0.00      PROA  
ATOM   3490  CB  ILE P 217      22.915  13.306  60.599  0.00  0.00      PROA  
ATOM   3491  HB  ILE P 217      22.324  12.529  60.068  0.00  0.00      PROA  
ATOM   3492  CG2 ILE P 217      22.142  14.646  60.691  0.00  0.00      PROA  
ATOM   3493 HG21 ILE P 217      21.904  14.948  59.649  0.00  0.00      PROA  
ATOM   3494 HG22 ILE P 217      21.095  14.641  61.063  0.00  0.00      PROA  
ATOM   3495 HG23 ILE P 217      22.661  15.547  61.082  0.00  0.00      PROA  
ATOM   3496  CG1 ILE P 217      24.217  13.297  59.703  0.00  0.00      PROA  
ATOM   3497 HG11 ILE P 217      25.037  13.739  60.308  0.00  0.00      PROA  
ATOM   3498 HG12 ILE P 217      24.496  12.306  59.285  0.00  0.00      PROA  
ATOM   3499  CD  ILE P 217      24.029  14.213  58.481  0.00  0.00      PROA  
ATOM   3500  HD1 ILE P 217      24.037  15.298  58.718  0.00  0.00      PROA  
ATOM   3501  HD2 ILE P 217      24.784  13.977  57.700  0.00  0.00      PROA  
ATOM   3502  HD3 ILE P 217      23.026  14.031  58.039  0.00  0.00      PROA  
ATOM   3503  C   ILE P 217      21.887  12.785  62.732  0.00  0.00      PROA  
ATOM   3504  O   ILE P 217      21.145  11.824  62.583  0.00  0.00      PROA  
ATOM   3505  N   LEU P 218      21.626  13.813  63.596  0.00  0.00      PROA  
ATOM   3506  HN  LEU P 218      22.227  14.605  63.669  0.00  0.00      PROA  
ATOM   3507  CA  LEU P 218      20.329  13.863  64.406  0.00  0.00      PROA  
ATOM   3508  HA  LEU P 218      19.758  13.011  64.068  0.00  0.00      PROA  
ATOM   3509  CB  LEU P 218      20.516  13.786  65.937  0.00  0.00      PROA  
ATOM   3510  HB1 LEU P 218      21.429  14.379  66.154  0.00  0.00      PROA  
ATOM   3511  HB2 LEU P 218      19.613  14.094  66.506  0.00  0.00      PROA  
ATOM   3512  CG  LEU P 218      20.621  12.351  66.515  0.00  0.00      PROA  
ATOM   3513  HG  LEU P 218      19.669  11.813  66.318  0.00  0.00      PROA  
ATOM   3514  CD1 LEU P 218      21.858  11.641  65.935  0.00  0.00      PROA  
ATOM   3515 HD11 LEU P 218      22.791  12.114  66.309  0.00  0.00      PROA  
ATOM   3516 HD12 LEU P 218      21.881  10.602  66.328  0.00  0.00      PROA  
ATOM   3517 HD13 LEU P 218      21.797  11.573  64.828  0.00  0.00      PROA  
ATOM   3518  CD2 LEU P 218      20.743  12.444  68.026  0.00  0.00      PROA  
ATOM   3519 HD21 LEU P 218      20.490  11.482  68.520  0.00  0.00      PROA  
ATOM   3520 HD22 LEU P 218      21.740  12.684  68.455  0.00  0.00      PROA  
ATOM   3521 HD23 LEU P 218      20.085  13.270  68.371  0.00  0.00      PROA  
ATOM   3522  C   LEU P 218      19.547  15.138  64.086  0.00  0.00      PROA  
ATOM   3523  O   LEU P 218      20.065  16.230  64.207  0.00  0.00      PROA  
ATOM   3524  N   VAL P 219      18.320  14.900  63.576  0.00  0.00      PROA  
ATOM   3525  HN  VAL P 219      17.945  13.979  63.511  0.00  0.00      PROA  
ATOM   3526  CA  VAL P 219      17.488  15.896  62.990  0.00  0.00      PROA  
ATOM   3527  HA  VAL P 219      18.137  16.759  62.958  0.00  0.00      PROA  
ATOM   3528  CB  VAL P 219      17.134  15.469  61.549  0.00  0.00      PROA  
ATOM   3529  HB  VAL P 219      16.780  14.423  61.667  0.00  0.00      PROA  
ATOM   3530  CG1 VAL P 219      16.161  16.484  60.851  0.00  0.00      PROA  
ATOM   3531 HG11 VAL P 219      16.810  17.339  60.563  0.00  0.00      PROA  
ATOM   3532 HG12 VAL P 219      15.713  16.025  59.945  0.00  0.00      PROA  
ATOM   3533 HG13 VAL P 219      15.370  16.916  61.501  0.00  0.00      PROA  
ATOM   3534  CG2 VAL P 219      18.383  15.301  60.721  0.00  0.00      PROA  
ATOM   3535 HG21 VAL P 219      19.090  14.521  61.074  0.00  0.00      PROA  
ATOM   3536 HG22 VAL P 219      18.118  14.979  59.691  0.00  0.00      PROA  
ATOM   3537 HG23 VAL P 219      18.994  16.227  60.657  0.00  0.00      PROA  
ATOM   3538  C   VAL P 219      16.361  16.164  63.832  0.00  0.00      PROA  
ATOM   3539  O   VAL P 219      15.588  15.199  64.043  0.00  0.00      PROA  
ATOM   3540  N   ASP P 220      16.155  17.322  64.504  0.00  0.00      PROA  
ATOM   3541  HN  ASP P 220      16.863  18.022  64.460  0.00  0.00      PROA  
ATOM   3542  CA  ASP P 220      15.041  17.689  65.394  0.00  0.00      PROA  
ATOM   3543  HA  ASP P 220      14.340  16.868  65.437  0.00  0.00      PROA  
ATOM   3544  CB  ASP P 220      15.563  17.947  66.819  0.00  0.00      PROA  
ATOM   3545  HB1 ASP P 220      16.146  17.087  67.214  0.00  0.00      PROA  
ATOM   3546  HB2 ASP P 220      16.238  18.826  66.899  0.00  0.00      PROA  
ATOM   3547  CG  ASP P 220      14.472  18.134  67.906  0.00  0.00      PROA  
ATOM   3548  OD1 ASP P 220      13.261  17.887  67.627  0.00  0.00      PROA  
ATOM   3549  OD2 ASP P 220      14.887  18.396  69.078  0.00  0.00      PROA  
ATOM   3550  C   ASP P 220      14.211  18.716  64.638  0.00  0.00      PROA  
ATOM   3551  O   ASP P 220      14.583  19.326  63.629  0.00  0.00      PROA  
ATOM   3552  N   GLU P 221      12.942  18.912  65.076  0.00  0.00      PROA  
ATOM   3553  HN  GLU P 221      12.731  18.506  65.961  0.00  0.00      PROA  
ATOM   3554  CA  GLU P 221      11.927  19.718  64.474  0.00  0.00      PROA  
ATOM   3555  HA  GLU P 221      10.958  19.505  64.902  0.00  0.00      PROA  
ATOM   3556  CB  GLU P 221      12.158  21.188  64.778  0.00  0.00      PROA  
ATOM   3557  HB1 GLU P 221      12.905  21.739  64.168  0.00  0.00      PROA  
ATOM   3558  HB2 GLU P 221      11.251  21.713  64.411  0.00  0.00      PROA  
ATOM   3559  CG  GLU P 221      12.274  21.537  66.294  0.00  0.00      PROA  
ATOM   3560  HG1 GLU P 221      13.263  21.191  66.663  0.00  0.00      PROA  
ATOM   3561  HG2 GLU P 221      12.247  22.643  66.400  0.00  0.00      PROA  
ATOM   3562  CD  GLU P 221      11.121  20.943  67.030  0.00  0.00      PROA  
ATOM   3563  OE1 GLU P 221      10.003  20.970  66.516  0.00  0.00      PROA  
ATOM   3564  OE2 GLU P 221      11.425  20.437  68.107  0.00  0.00      PROA  
ATOM   3565  C   GLU P 221      11.828  19.583  62.940  0.00  0.00      PROA  
ATOM   3566  O   GLU P 221      11.907  20.509  62.178  0.00  0.00      PROA  
ATOM   3567  N   PHE P 222      11.728  18.321  62.378  0.00  0.00      PROA  
ATOM   3568  HN  PHE P 222      11.651  17.446  62.849  0.00  0.00      PROA  
ATOM   3569  CA  PHE P 222      11.815  18.136  60.983  0.00  0.00      PROA  
ATOM   3570  HA  PHE P 222      12.688  18.645  60.603  0.00  0.00      PROA  
ATOM   3571  CB  PHE P 222      12.010  16.569  60.737  0.00  0.00      PROA  
ATOM   3572  HB1 PHE P 222      12.930  16.280  61.289  0.00  0.00      PROA  
ATOM   3573  HB2 PHE P 222      11.193  16.023  61.255  0.00  0.00      PROA  
ATOM   3574  CG  PHE P 222      12.037  16.134  59.270  0.00  0.00      PROA  
ATOM   3575  CD1 PHE P 222      13.030  16.657  58.431  0.00  0.00      PROA  
ATOM   3576  HD1 PHE P 222      13.775  17.367  58.758  0.00  0.00      PROA  
ATOM   3577  CE1 PHE P 222      13.233  16.027  57.167  0.00  0.00      PROA  
ATOM   3578  HE1 PHE P 222      14.152  16.119  56.607  0.00  0.00      PROA  
ATOM   3579  CZ  PHE P 222      12.365  15.142  56.689  0.00  0.00      PROA  
ATOM   3580  HZ  PHE P 222      12.596  14.619  55.773  0.00  0.00      PROA  
ATOM   3581  CD2 PHE P 222      11.196  15.196  58.711  0.00  0.00      PROA  
ATOM   3582  HD2 PHE P 222      10.438  14.825  59.384  0.00  0.00      PROA  
ATOM   3583  CE2 PHE P 222      11.216  14.796  57.399  0.00  0.00      PROA  
ATOM   3584  HE2 PHE P 222      10.589  13.989  57.050  0.00  0.00      PROA  
ATOM   3585  C   PHE P 222      10.555  18.570  60.259  0.00  0.00      PROA  
ATOM   3586  O   PHE P 222      10.633  18.863  59.085  0.00  0.00      PROA  
ATOM   3587  N   GLN P 223       9.338  18.655  60.846  0.00  0.00      PROA  
ATOM   3588  HN  GLN P 223       9.291  18.403  61.809  0.00  0.00      PROA  
ATOM   3589  CA  GLN P 223       8.130  19.242  60.276  0.00  0.00      PROA  
ATOM   3590  HA  GLN P 223       7.878  18.666  59.398  0.00  0.00      PROA  
ATOM   3591  CB  GLN P 223       6.899  18.983  61.228  0.00  0.00      PROA  
ATOM   3592  HB1 GLN P 223       6.027  19.185  60.569  0.00  0.00      PROA  
ATOM   3593  HB2 GLN P 223       6.766  17.897  61.421  0.00  0.00      PROA  
ATOM   3594  CG  GLN P 223       6.858  19.815  62.474  0.00  0.00      PROA  
ATOM   3595  HG1 GLN P 223       7.065  20.887  62.266  0.00  0.00      PROA  
ATOM   3596  HG2 GLN P 223       5.828  19.773  62.886  0.00  0.00      PROA  
ATOM   3597  CD  GLN P 223       7.864  19.378  63.525  0.00  0.00      PROA  
ATOM   3598  OE1 GLN P 223       8.109  18.248  63.815  0.00  0.00      PROA  
ATOM   3599  NE2 GLN P 223       8.582  20.361  63.957  0.00  0.00      PROA  
ATOM   3600 HE21 GLN P 223       9.070  20.214  64.817  0.00  0.00      PROA  
ATOM   3601 HE22 GLN P 223       8.335  21.280  63.649  0.00  0.00      PROA  
ATOM   3602  C   GLN P 223       8.224  20.733  59.923  0.00  0.00      PROA  
ATOM   3603  O   GLN P 223       7.346  21.258  59.256  0.00  0.00      PROA  
ATOM   3604  N   ASP P 224       9.304  21.419  60.393  0.00  0.00      PROA  
ATOM   3605  HN  ASP P 224      10.075  20.950  60.815  0.00  0.00      PROA  
ATOM   3606  CA  ASP P 224       9.603  22.820  60.176  0.00  0.00      PROA  
ATOM   3607  HA  ASP P 224       8.752  23.306  59.722  0.00  0.00      PROA  
ATOM   3608  CB  ASP P 224      10.089  23.485  61.576  0.00  0.00      PROA  
ATOM   3609  HB1 ASP P 224      11.001  22.932  61.889  0.00  0.00      PROA  
ATOM   3610  HB2 ASP P 224      10.414  24.514  61.313  0.00  0.00      PROA  
ATOM   3611  CG  ASP P 224       9.126  23.508  62.761  0.00  0.00      PROA  
ATOM   3612  OD1 ASP P 224       9.572  23.944  63.848  0.00  0.00      PROA  
ATOM   3613  OD2 ASP P 224       7.959  22.964  62.694  0.00  0.00      PROA  
ATOM   3614  C   ASP P 224      10.601  22.997  59.018  0.00  0.00      PROA  
ATOM   3615  O   ASP P 224      10.872  24.085  58.533  0.00  0.00      PROA  
ATOM   3616  N   THR P 225      11.166  21.909  58.463  0.00  0.00      PROA  
ATOM   3617  HN  THR P 225      11.025  20.983  58.805  0.00  0.00      PROA  
ATOM   3618  CA  THR P 225      12.108  21.970  57.353  0.00  0.00      PROA  
ATOM   3619  HA  THR P 225      12.738  22.839  57.473  0.00  0.00      PROA  
ATOM   3620  CB  THR P 225      13.083  20.828  57.176  0.00  0.00      PROA  
ATOM   3621  HB  THR P 225      13.915  21.103  56.494  0.00  0.00      PROA  
ATOM   3622  OG1 THR P 225      12.452  19.560  56.869  0.00  0.00      PROA  
ATOM   3623  HG1 THR P 225      12.006  19.228  57.652  0.00  0.00      PROA  
ATOM   3624  CG2 THR P 225      13.678  20.484  58.542  0.00  0.00      PROA  
ATOM   3625 HG21 THR P 225      14.343  19.596  58.481  0.00  0.00      PROA  
ATOM   3626 HG22 THR P 225      14.269  21.334  58.945  0.00  0.00      PROA  
ATOM   3627 HG23 THR P 225      12.895  20.298  59.308  0.00  0.00      PROA  
ATOM   3628  C   THR P 225      11.475  22.130  55.986  0.00  0.00      PROA  
ATOM   3629  O   THR P 225      10.355  21.656  55.719  0.00  0.00      PROA  
ATOM   3630  N   ASN P 226      12.270  22.910  55.179  0.00  0.00      PROA  
ATOM   3631  HN  ASN P 226      13.184  23.236  55.407  0.00  0.00      PROA  
ATOM   3632  CA  ASN P 226      11.904  23.142  53.760  0.00  0.00      PROA  
ATOM   3633  HA  ASN P 226      10.832  23.099  53.639  0.00  0.00      PROA  
ATOM   3634  CB  ASN P 226      12.108  24.595  53.237  0.00  0.00      PROA  
ATOM   3635  HB1 ASN P 226      11.834  24.819  52.184  0.00  0.00      PROA  
ATOM   3636  HB2 ASN P 226      11.350  25.244  53.724  0.00  0.00      PROA  
ATOM   3637  CG  ASN P 226      13.546  25.188  53.420  0.00  0.00      PROA  
ATOM   3638  OD1 ASN P 226      14.546  24.465  53.235  0.00  0.00      PROA  
ATOM   3639  ND2 ASN P 226      13.652  26.434  53.834  0.00  0.00      PROA  
ATOM   3640 HD21 ASN P 226      14.532  26.910  53.826  0.00  0.00      PROA  
ATOM   3641 HD22 ASN P 226      12.937  26.823  54.415  0.00  0.00      PROA  
ATOM   3642  C   ASN P 226      12.619  22.120  52.881  0.00  0.00      PROA  
ATOM   3643  O   ASN P 226      13.379  21.320  53.430  0.00  0.00      PROA  
ATOM   3644  N   ASN P 227      12.480  22.072  51.543  0.00  0.00      PROA  
ATOM   3645  HN  ASN P 227      11.898  22.776  51.144  0.00  0.00      PROA  
ATOM   3646  CA  ASN P 227      13.135  21.013  50.695  0.00  0.00      PROA  
ATOM   3647  HA  ASN P 227      12.800  20.080  51.123  0.00  0.00      PROA  
ATOM   3648  CB  ASN P 227      12.572  21.065  49.210  0.00  0.00      PROA  
ATOM   3649  HB1 ASN P 227      11.497  20.982  49.482  0.00  0.00      PROA  
ATOM   3650  HB2 ASN P 227      12.731  22.061  48.746  0.00  0.00      PROA  
ATOM   3651  CG  ASN P 227      13.187  19.961  48.324  0.00  0.00      PROA  
ATOM   3652  OD1 ASN P 227      13.095  18.794  48.701  0.00  0.00      PROA  
ATOM   3653  ND2 ASN P 227      13.949  20.403  47.280  0.00  0.00      PROA  
ATOM   3654 HD21 ASN P 227      14.242  19.720  46.611  0.00  0.00      PROA  
ATOM   3655 HD22 ASN P 227      14.001  21.363  47.003  0.00  0.00      PROA  
ATOM   3656  C   ASN P 227      14.603  21.065  50.719  0.00  0.00      PROA  
ATOM   3657  O   ASN P 227      15.223  19.973  50.785  0.00  0.00      PROA  
ATOM   3658  N   ILE P 228      15.219  22.235  50.811  0.00  0.00      PROA  
ATOM   3659  HN  ILE P 228      14.599  23.006  50.927  0.00  0.00      PROA  
ATOM   3660  CA  ILE P 228      16.706  22.450  50.743  0.00  0.00      PROA  
ATOM   3661  HA  ILE P 228      17.072  21.600  50.186  0.00  0.00      PROA  
ATOM   3662  CB  ILE P 228      17.214  23.753  50.108  0.00  0.00      PROA  
ATOM   3663  HB  ILE P 228      18.313  23.639  49.990  0.00  0.00      PROA  
ATOM   3664  CG2 ILE P 228      16.628  23.685  48.682  0.00  0.00      PROA  
ATOM   3665 HG21 ILE P 228      15.522  23.790  48.693  0.00  0.00      PROA  
ATOM   3666 HG22 ILE P 228      17.158  24.395  48.011  0.00  0.00      PROA  
ATOM   3667 HG23 ILE P 228      16.880  22.677  48.290  0.00  0.00      PROA  
ATOM   3668  CG1 ILE P 228      16.808  25.065  50.788  0.00  0.00      PROA  
ATOM   3669 HG11 ILE P 228      15.725  25.025  51.033  0.00  0.00      PROA  
ATOM   3670 HG12 ILE P 228      17.447  25.159  51.692  0.00  0.00      PROA  
ATOM   3671  CD  ILE P 228      17.249  26.340  50.082  0.00  0.00      PROA  
ATOM   3672  HD1 ILE P 228      16.782  26.563  49.099  0.00  0.00      PROA  
ATOM   3673  HD2 ILE P 228      18.338  26.287  49.873  0.00  0.00      PROA  
ATOM   3674  HD3 ILE P 228      17.098  27.210  50.756  0.00  0.00      PROA  
ATOM   3675  C   ILE P 228      17.331  22.229  52.025  0.00  0.00      PROA  
ATOM   3676  O   ILE P 228      18.471  21.750  52.082  0.00  0.00      PROA  
ATOM   3677  N   GLN P 229      16.665  22.395  53.151  0.00  0.00      PROA  
ATOM   3678  HN  GLN P 229      15.741  22.733  53.308  0.00  0.00      PROA  
ATOM   3679  CA  GLN P 229      17.251  21.950  54.414  0.00  0.00      PROA  
ATOM   3680  HA  GLN P 229      18.261  22.331  54.458  0.00  0.00      PROA  
ATOM   3681  CB  GLN P 229      16.398  22.674  55.554  0.00  0.00      PROA  
ATOM   3682  HB1 GLN P 229      15.346  22.457  55.267  0.00  0.00      PROA  
ATOM   3683  HB2 GLN P 229      16.720  22.212  56.511  0.00  0.00      PROA  
ATOM   3684  CG  GLN P 229      16.613  24.184  55.683  0.00  0.00      PROA  
ATOM   3685  HG1 GLN P 229      17.657  24.387  56.005  0.00  0.00      PROA  
ATOM   3686  HG2 GLN P 229      16.444  24.516  54.637  0.00  0.00      PROA  
ATOM   3687  CD  GLN P 229      15.537  24.852  56.545  0.00  0.00      PROA  
ATOM   3688  OE1 GLN P 229      14.339  24.674  56.359  0.00  0.00      PROA  
ATOM   3689  NE2 GLN P 229      15.997  25.574  57.552  0.00  0.00      PROA  
ATOM   3690 HE21 GLN P 229      15.347  26.172  58.021  0.00  0.00      PROA  
ATOM   3691 HE22 GLN P 229      16.979  25.626  57.736  0.00  0.00      PROA  
ATOM   3692  C   GLN P 229      17.262  20.474  54.602  0.00  0.00      PROA  
ATOM   3693  O   GLN P 229      18.246  19.939  55.129  0.00  0.00      PROA  
ATOM   3694  N   TYR P 230      16.309  19.805  54.069  0.00  0.00      PROA  
ATOM   3695  HN  TYR P 230      15.469  20.253  53.772  0.00  0.00      PROA  
ATOM   3696  CA  TYR P 230      16.370  18.334  53.931  0.00  0.00      PROA  
ATOM   3697  HA  TYR P 230      16.672  17.942  54.890  0.00  0.00      PROA  
ATOM   3698  CB  TYR P 230      14.891  17.907  53.495  0.00  0.00      PROA  
ATOM   3699  HB1 TYR P 230      14.170  17.868  54.339  0.00  0.00      PROA  
ATOM   3700  HB2 TYR P 230      14.486  18.673  52.799  0.00  0.00      PROA  
ATOM   3701  CG  TYR P 230      14.805  16.520  52.897  0.00  0.00      PROA  
ATOM   3702  CD1 TYR P 230      15.019  15.459  53.735  0.00  0.00      PROA  
ATOM   3703  HD1 TYR P 230      15.463  15.660  54.699  0.00  0.00      PROA  
ATOM   3704  CE1 TYR P 230      14.997  14.115  53.193  0.00  0.00      PROA  
ATOM   3705  HE1 TYR P 230      15.098  13.287  53.879  0.00  0.00      PROA  
ATOM   3706  CZ  TYR P 230      14.463  13.857  51.899  0.00  0.00      PROA  
ATOM   3707  OH  TYR P 230      14.288  12.578  51.459  0.00  0.00      PROA  
ATOM   3708  HH  TYR P 230      13.923  12.645  50.574  0.00  0.00      PROA  
ATOM   3709  CD2 TYR P 230      14.367  16.295  51.584  0.00  0.00      PROA  
ATOM   3710  HD2 TYR P 230      14.182  17.166  50.972  0.00  0.00      PROA  
ATOM   3711  CE2 TYR P 230      14.265  14.990  51.063  0.00  0.00      PROA  
ATOM   3712  HE2 TYR P 230      13.871  14.775  50.081  0.00  0.00      PROA  
ATOM   3713  C   TYR P 230      17.463  17.837  52.994  0.00  0.00      PROA  
ATOM   3714  O   TYR P 230      18.202  17.004  53.337  0.00  0.00      PROA  
ATOM   3715  N   ALA P 231      17.491  18.400  51.730  0.00  0.00      PROA  
ATOM   3716  HN  ALA P 231      16.741  19.003  51.473  0.00  0.00      PROA  
ATOM   3717  CA  ALA P 231      18.399  18.015  50.714  0.00  0.00      PROA  
ATOM   3718  HA  ALA P 231      18.292  16.951  50.567  0.00  0.00      PROA  
ATOM   3719  CB  ALA P 231      18.030  18.720  49.397  0.00  0.00      PROA  
ATOM   3720  HB1 ALA P 231      16.954  18.716  49.123  0.00  0.00      PROA  
ATOM   3721  HB2 ALA P 231      18.238  19.809  49.332  0.00  0.00      PROA  
ATOM   3722  HB3 ALA P 231      18.642  18.343  48.550  0.00  0.00      PROA  
ATOM   3723  C   ALA P 231      19.855  18.276  51.036  0.00  0.00      PROA  
ATOM   3724  O   ALA P 231      20.667  17.471  50.757  0.00  0.00      PROA  
ATOM   3725  N   TRP P 232      20.232  19.386  51.713  0.00  0.00      PROA  
ATOM   3726  HN  TRP P 232      19.572  20.104  51.922  0.00  0.00      PROA  
ATOM   3727  CA  TRP P 232      21.563  19.599  52.254  0.00  0.00      PROA  
ATOM   3728  HA  TRP P 232      22.308  19.606  51.473  0.00  0.00      PROA  
ATOM   3729  CB  TRP P 232      21.602  20.914  53.080  0.00  0.00      PROA  
ATOM   3730  HB1 TRP P 232      21.061  21.737  52.566  0.00  0.00      PROA  
ATOM   3731  HB2 TRP P 232      20.993  20.728  53.990  0.00  0.00      PROA  
ATOM   3732  CG  TRP P 232      22.983  21.481  53.393  0.00  0.00      PROA  
ATOM   3733  CD1 TRP P 232      24.019  21.693  52.489  0.00  0.00      PROA  
ATOM   3734  HD1 TRP P 232      23.965  21.383  51.456  0.00  0.00      PROA  
ATOM   3735  NE1 TRP P 232      25.172  21.986  53.227  0.00  0.00      PROA  
ATOM   3736  HE1 TRP P 232      26.104  21.960  52.938  0.00  0.00      PROA  
ATOM   3737  CE2 TRP P 232      24.875  22.127  54.488  0.00  0.00      PROA  
ATOM   3738  CD2 TRP P 232      23.526  21.841  54.649  0.00  0.00      PROA  
ATOM   3739  CE3 TRP P 232      22.928  21.954  55.943  0.00  0.00      PROA  
ATOM   3740  HE3 TRP P 232      21.875  21.782  56.110  0.00  0.00      PROA  
ATOM   3741  CZ3 TRP P 232      23.780  22.317  57.007  0.00  0.00      PROA  
ATOM   3742  HZ3 TRP P 232      23.334  22.478  57.978  0.00  0.00      PROA  
ATOM   3743  CZ2 TRP P 232      25.697  22.450  55.562  0.00  0.00      PROA  
ATOM   3744  HZ2 TRP P 232      26.749  22.664  55.440  0.00  0.00      PROA  
ATOM   3745  CH2 TRP P 232      25.108  22.543  56.817  0.00  0.00      PROA  
ATOM   3746  HH2 TRP P 232      25.751  22.906  57.606  0.00  0.00      PROA  
ATOM   3747  C   TRP P 232      21.954  18.448  53.270  0.00  0.00      PROA  
ATOM   3748  O   TRP P 232      23.125  18.019  53.341  0.00  0.00      PROA  
ATOM   3749  N   ILE P 233      21.016  17.986  54.099  0.00  0.00      PROA  
ATOM   3750  HN  ILE P 233      20.149  18.462  53.969  0.00  0.00      PROA  
ATOM   3751  CA  ILE P 233      21.334  16.949  55.035  0.00  0.00      PROA  
ATOM   3752  HA  ILE P 233      22.320  17.146  55.429  0.00  0.00      PROA  
ATOM   3753  CB  ILE P 233      20.375  16.983  56.247  0.00  0.00      PROA  
ATOM   3754  HB  ILE P 233      19.333  17.072  55.871  0.00  0.00      PROA  
ATOM   3755  CG2 ILE P 233      20.433  15.695  57.097  0.00  0.00      PROA  
ATOM   3756 HG21 ILE P 233      19.915  15.858  58.067  0.00  0.00      PROA  
ATOM   3757 HG22 ILE P 233      19.929  14.836  56.605  0.00  0.00      PROA  
ATOM   3758 HG23 ILE P 233      21.514  15.473  57.227  0.00  0.00      PROA  
ATOM   3759  CG1 ILE P 233      20.486  18.333  57.141  0.00  0.00      PROA  
ATOM   3760 HG11 ILE P 233      20.059  19.097  56.456  0.00  0.00      PROA  
ATOM   3761 HG12 ILE P 233      19.754  18.255  57.973  0.00  0.00      PROA  
ATOM   3762  CD  ILE P 233      21.851  18.744  57.633  0.00  0.00      PROA  
ATOM   3763  HD1 ILE P 233      22.398  19.314  56.853  0.00  0.00      PROA  
ATOM   3764  HD2 ILE P 233      21.705  19.409  58.511  0.00  0.00      PROA  
ATOM   3765  HD3 ILE P 233      22.489  17.957  58.088  0.00  0.00      PROA  
ATOM   3766  C   ILE P 233      21.404  15.643  54.332  0.00  0.00      PROA  
ATOM   3767  O   ILE P 233      22.267  14.808  54.611  0.00  0.00      PROA  
ATOM   3768  N   ARG P 234      20.464  15.422  53.311  0.00  0.00      PROA  
ATOM   3769  HN  ARG P 234      19.819  16.170  53.173  0.00  0.00      PROA  
ATOM   3770  CA  ARG P 234      20.501  14.172  52.522  0.00  0.00      PROA  
ATOM   3771  HA  ARG P 234      20.605  13.343  53.206  0.00  0.00      PROA  
ATOM   3772  CB  ARG P 234      19.374  14.117  51.495  0.00  0.00      PROA  
ATOM   3773  HB1 ARG P 234      18.398  14.018  52.016  0.00  0.00      PROA  
ATOM   3774  HB2 ARG P 234      19.358  15.020  50.848  0.00  0.00      PROA  
ATOM   3775  CG  ARG P 234      19.421  12.794  50.675  0.00  0.00      PROA  
ATOM   3776  HG1 ARG P 234      20.371  12.700  50.106  0.00  0.00      PROA  
ATOM   3777  HG2 ARG P 234      19.533  11.946  51.384  0.00  0.00      PROA  
ATOM   3778  CD  ARG P 234      18.252  12.562  49.713  0.00  0.00      PROA  
ATOM   3779  HD1 ARG P 234      17.244  12.511  50.178  0.00  0.00      PROA  
ATOM   3780  HD2 ARG P 234      18.300  13.409  48.995  0.00  0.00      PROA  
ATOM   3781  NE  ARG P 234      18.672  11.331  48.942  0.00  0.00      PROA  
ATOM   3782  HE  ARG P 234      19.551  10.873  49.074  0.00  0.00      PROA  
ATOM   3783  CZ  ARG P 234      18.004  10.756  47.891  0.00  0.00      PROA  
ATOM   3784  NH1 ARG P 234      16.844  11.197  47.345  0.00  0.00      PROA  
ATOM   3785 HH11 ARG P 234      16.398  10.596  46.682  0.00  0.00      PROA  
ATOM   3786 HH12 ARG P 234      16.465  12.101  47.544  0.00  0.00      PROA  
ATOM   3787  NH2 ARG P 234      18.425   9.611  47.499  0.00  0.00      PROA  
ATOM   3788 HH21 ARG P 234      17.751   9.032  47.039  0.00  0.00      PROA  
ATOM   3789 HH22 ARG P 234      19.248   9.252  47.938  0.00  0.00      PROA  
ATOM   3790  C   ARG P 234      21.814  14.065  51.747  0.00  0.00      PROA  
ATOM   3791  O   ARG P 234      22.381  12.962  51.576  0.00  0.00      PROA  
ATOM   3792  N   LEU P 235      22.298  15.163  51.144  0.00  0.00      PROA  
ATOM   3793  HN  LEU P 235      21.747  15.992  51.211  0.00  0.00      PROA  
ATOM   3794  CA  LEU P 235      23.635  15.199  50.484  0.00  0.00      PROA  
ATOM   3795  HA  LEU P 235      23.620  14.461  49.695  0.00  0.00      PROA  
ATOM   3796  CB  LEU P 235      23.805  16.601  49.865  0.00  0.00      PROA  
ATOM   3797  HB1 LEU P 235      22.962  16.679  49.146  0.00  0.00      PROA  
ATOM   3798  HB2 LEU P 235      23.574  17.318  50.682  0.00  0.00      PROA  
ATOM   3799  CG  LEU P 235      25.038  16.955  49.163  0.00  0.00      PROA  
ATOM   3800  HG  LEU P 235      25.862  17.055  49.902  0.00  0.00      PROA  
ATOM   3801  CD1 LEU P 235      25.405  15.949  48.077  0.00  0.00      PROA  
ATOM   3802 HD11 LEU P 235      26.417  16.139  47.659  0.00  0.00      PROA  
ATOM   3803 HD12 LEU P 235      25.465  14.877  48.366  0.00  0.00      PROA  
ATOM   3804 HD13 LEU P 235      24.628  15.915  47.284  0.00  0.00      PROA  
ATOM   3805  CD2 LEU P 235      24.852  18.297  48.425  0.00  0.00      PROA  
ATOM   3806 HD21 LEU P 235      25.747  18.572  47.825  0.00  0.00      PROA  
ATOM   3807 HD22 LEU P 235      24.119  18.130  47.606  0.00  0.00      PROA  
ATOM   3808 HD23 LEU P 235      24.656  19.095  49.172  0.00  0.00      PROA  
ATOM   3809  C   LEU P 235      24.783  14.898  51.453  0.00  0.00      PROA  
ATOM   3810  O   LEU P 235      25.744  14.200  51.159  0.00  0.00      PROA  
ATOM   3811  N   LEU P 236      24.758  15.492  52.626  0.00  0.00      PROA  
ATOM   3812  HN  LEU P 236      23.895  15.953  52.821  0.00  0.00      PROA  
ATOM   3813  CA  LEU P 236      25.673  15.250  53.695  0.00  0.00      PROA  
ATOM   3814  HA  LEU P 236      26.613  15.551  53.258  0.00  0.00      PROA  
ATOM   3815  CB  LEU P 236      25.498  16.261  54.891  0.00  0.00      PROA  
ATOM   3816  HB1 LEU P 236      25.448  17.294  54.485  0.00  0.00      PROA  
ATOM   3817  HB2 LEU P 236      24.556  16.064  55.446  0.00  0.00      PROA  
ATOM   3818  CG  LEU P 236      26.763  16.254  55.855  0.00  0.00      PROA  
ATOM   3819  HG  LEU P 236      26.783  15.342  56.490  0.00  0.00      PROA  
ATOM   3820  CD1 LEU P 236      27.961  16.485  55.031  0.00  0.00      PROA  
ATOM   3821 HD11 LEU P 236      28.774  16.937  55.638  0.00  0.00      PROA  
ATOM   3822 HD12 LEU P 236      28.400  15.542  54.641  0.00  0.00      PROA  
ATOM   3823 HD13 LEU P 236      27.683  17.258  54.284  0.00  0.00      PROA  
ATOM   3824  CD2 LEU P 236      26.679  17.482  56.804  0.00  0.00      PROA  
ATOM   3825 HD21 LEU P 236      27.657  17.552  57.326  0.00  0.00      PROA  
ATOM   3826 HD22 LEU P 236      26.457  18.414  56.241  0.00  0.00      PROA  
ATOM   3827 HD23 LEU P 236      25.867  17.325  57.545  0.00  0.00      PROA  
ATOM   3828  C   LEU P 236      25.821  13.825  54.103  0.00  0.00      PROA  
ATOM   3829  O   LEU P 236      26.806  13.120  54.111  0.00  0.00      PROA  
ATOM   3830  N   ALA P 237      24.626  13.211  54.223  0.00  0.00      PROA  
ATOM   3831  HN  ALA P 237      23.750  13.688  54.203  0.00  0.00      PROA  
ATOM   3832  CA  ALA P 237      24.427  11.769  54.457  0.00  0.00      PROA  
ATOM   3833  HA  ALA P 237      24.925  11.461  55.364  0.00  0.00      PROA  
ATOM   3834  CB  ALA P 237      22.942  11.468  54.686  0.00  0.00      PROA  
ATOM   3835  HB1 ALA P 237      22.889  10.436  55.094  0.00  0.00      PROA  
ATOM   3836  HB2 ALA P 237      22.675  12.194  55.483  0.00  0.00      PROA  
ATOM   3837  HB3 ALA P 237      22.233  11.552  53.834  0.00  0.00      PROA  
ATOM   3838  C   ALA P 237      24.878  10.803  53.264  0.00  0.00      PROA  
ATOM   3839  O   ALA P 237      25.545   9.852  53.470  0.00  0.00      PROA  
ATOM   3840  N   GLY P 238      24.492  11.065  52.045  0.00  0.00      PROA  
ATOM   3841  HN  GLY P 238      24.035  11.945  51.932  0.00  0.00      PROA  
ATOM   3842  CA  GLY P 238      24.737  10.275  50.875  0.00  0.00      PROA  
ATOM   3843  HA1 GLY P 238      25.784  10.278  50.610  0.00  0.00      PROA  
ATOM   3844  HA2 GLY P 238      24.224  10.733  50.042  0.00  0.00      PROA  
ATOM   3845  C   GLY P 238      24.353   8.787  51.023  0.00  0.00      PROA  
ATOM   3846  O   GLY P 238      23.398   8.538  51.741  0.00  0.00      PROA  
ATOM   3847  N   ASP P 239      25.137   7.798  50.543  0.00  0.00      PROA  
ATOM   3848  HN  ASP P 239      25.901   8.014  49.940  0.00  0.00      PROA  
ATOM   3849  CA  ASP P 239      24.762   6.449  50.653  0.00  0.00      PROA  
ATOM   3850  HA  ASP P 239      23.690   6.430  50.526  0.00  0.00      PROA  
ATOM   3851  CB  ASP P 239      25.376   5.738  49.389  0.00  0.00      PROA  
ATOM   3852  HB1 ASP P 239      26.459   5.957  49.509  0.00  0.00      PROA  
ATOM   3853  HB2 ASP P 239      25.033   4.682  49.405  0.00  0.00      PROA  
ATOM   3854  CG  ASP P 239      24.818   6.298  48.103  0.00  0.00      PROA  
ATOM   3855  OD1 ASP P 239      23.520   6.338  47.932  0.00  0.00      PROA  
ATOM   3856  OD2 ASP P 239      25.628   6.504  47.206  0.00  0.00      PROA  
ATOM   3857  C   ASP P 239      25.051   5.746  51.936  0.00  0.00      PROA  
ATOM   3858  O   ASP P 239      24.300   4.870  52.426  0.00  0.00      PROA  
ATOM   3859  N   THR P 240      26.102   6.137  52.658  0.00  0.00      PROA  
ATOM   3860  HN  THR P 240      26.718   6.878  52.402  0.00  0.00      PROA  
ATOM   3861  CA  THR P 240      26.398   5.413  53.871  0.00  0.00      PROA  
ATOM   3862  HA  THR P 240      25.904   4.453  53.848  0.00  0.00      PROA  
ATOM   3863  CB  THR P 240      27.910   5.130  53.982  0.00  0.00      PROA  
ATOM   3864  HB  THR P 240      28.236   4.953  55.029  0.00  0.00      PROA  
ATOM   3865  OG1 THR P 240      28.733   6.108  53.389  0.00  0.00      PROA  
ATOM   3866  HG1 THR P 240      28.599   6.920  53.884  0.00  0.00      PROA  
ATOM   3867  CG2 THR P 240      28.170   3.910  53.148  0.00  0.00      PROA  
ATOM   3868 HG21 THR P 240      27.900   4.156  52.099  0.00  0.00      PROA  
ATOM   3869 HG22 THR P 240      29.260   3.732  53.263  0.00  0.00      PROA  
ATOM   3870 HG23 THR P 240      27.559   3.032  53.449  0.00  0.00      PROA  
ATOM   3871  C   THR P 240      26.012   6.030  55.229  0.00  0.00      PROA  
ATOM   3872  O   THR P 240      26.002   5.435  56.306  0.00  0.00      PROA  
ATOM   3873  N   GLY P 241      25.600   7.360  55.200  0.00  0.00      PROA  
ATOM   3874  HN  GLY P 241      25.558   7.874  54.347  0.00  0.00      PROA  
ATOM   3875  CA  GLY P 241      25.167   8.063  56.452  0.00  0.00      PROA  
ATOM   3876  HA1 GLY P 241      25.190   9.125  56.256  0.00  0.00      PROA  
ATOM   3877  HA2 GLY P 241      25.955   7.984  57.186  0.00  0.00      PROA  
ATOM   3878  C   GLY P 241      23.887   7.578  57.068  0.00  0.00      PROA  
ATOM   3879  O   GLY P 241      23.055   7.088  56.297  0.00  0.00      PROA  
ATOM   3880  N   LYS P 242      23.669   7.842  58.338  0.00  0.00      PROA  
ATOM   3881  HN  LYS P 242      24.291   8.422  58.857  0.00  0.00      PROA  
ATOM   3882  CA  LYS P 242      22.634   7.342  59.182  0.00  0.00      PROA  
ATOM   3883  HA  LYS P 242      21.862   6.851  58.609  0.00  0.00      PROA  
ATOM   3884  CB  LYS P 242      23.184   6.462  60.410  0.00  0.00      PROA  
ATOM   3885  HB1 LYS P 242      23.889   7.143  60.933  0.00  0.00      PROA  
ATOM   3886  HB2 LYS P 242      22.276   6.293  61.028  0.00  0.00      PROA  
ATOM   3887  CG  LYS P 242      23.928   5.168  60.045  0.00  0.00      PROA  
ATOM   3888  HG1 LYS P 242      24.972   5.413  59.755  0.00  0.00      PROA  
ATOM   3889  HG2 LYS P 242      23.912   4.590  60.994  0.00  0.00      PROA  
ATOM   3890  CD  LYS P 242      23.360   4.354  58.879  0.00  0.00      PROA  
ATOM   3891  HD1 LYS P 242      22.441   3.849  59.248  0.00  0.00      PROA  
ATOM   3892  HD2 LYS P 242      23.069   4.922  57.969  0.00  0.00      PROA  
ATOM   3893  CE  LYS P 242      24.386   3.289  58.386  0.00  0.00      PROA  
ATOM   3894  HE1 LYS P 242      25.124   3.736  57.686  0.00  0.00      PROA  
ATOM   3895  HE2 LYS P 242      24.885   2.812  59.257  0.00  0.00      PROA  
ATOM   3896  NZ  LYS P 242      23.814   2.098  57.654  0.00  0.00      PROA  
ATOM   3897  HZ1 LYS P 242      23.474   1.339  58.278  0.00  0.00      PROA  
ATOM   3898  HZ2 LYS P 242      22.978   2.400  57.114  0.00  0.00      PROA  
ATOM   3899  HZ3 LYS P 242      24.435   1.725  56.907  0.00  0.00      PROA  
ATOM   3900  C   LYS P 242      22.018   8.565  59.850  0.00  0.00      PROA  
ATOM   3901  O   LYS P 242      22.689   9.239  60.666  0.00  0.00      PROA  
ATOM   3902  N   VAL P 243      20.780   8.878  59.465  0.00  0.00      PROA  
ATOM   3903  HN  VAL P 243      20.258   8.293  58.849  0.00  0.00      PROA  
ATOM   3904  CA  VAL P 243      20.055   9.969  60.050  0.00  0.00      PROA  
ATOM   3905  HA  VAL P 243      20.732  10.695  60.476  0.00  0.00      PROA  
ATOM   3906  CB  VAL P 243      19.183  10.635  58.958  0.00  0.00      PROA  
ATOM   3907  HB  VAL P 243      18.542   9.867  58.476  0.00  0.00      PROA  
ATOM   3908  CG1 VAL P 243      18.233  11.690  59.565  0.00  0.00      PROA  
ATOM   3909 HG11 VAL P 243      17.382  11.088  59.951  0.00  0.00      PROA  
ATOM   3910 HG12 VAL P 243      18.680  12.312  60.369  0.00  0.00      PROA  
ATOM   3911 HG13 VAL P 243      17.907  12.362  58.742  0.00  0.00      PROA  
ATOM   3912  CG2 VAL P 243      20.161  11.371  57.972  0.00  0.00      PROA  
ATOM   3913 HG21 VAL P 243      20.809  12.147  58.433  0.00  0.00      PROA  
ATOM   3914 HG22 VAL P 243      20.787  10.642  57.414  0.00  0.00      PROA  
ATOM   3915 HG23 VAL P 243      19.513  11.842  57.202  0.00  0.00      PROA  
ATOM   3916  C   VAL P 243      19.121   9.410  61.129  0.00  0.00      PROA  
ATOM   3917  O   VAL P 243      18.304   8.537  60.789  0.00  0.00      PROA  
ATOM   3918  N   MET P 244      18.972  10.057  62.254  0.00  0.00      PROA  
ATOM   3919  HN  MET P 244      19.637  10.788  62.389  0.00  0.00      PROA  
ATOM   3920  CA  MET P 244      17.747  10.111  63.054  0.00  0.00      PROA  
ATOM   3921  HA  MET P 244      17.120   9.289  62.742  0.00  0.00      PROA  
ATOM   3922  CB  MET P 244      18.143   9.866  64.499  0.00  0.00      PROA  
ATOM   3923  HB1 MET P 244      18.271   8.766  64.593  0.00  0.00      PROA  
ATOM   3924  HB2 MET P 244      19.061  10.475  64.643  0.00  0.00      PROA  
ATOM   3925  CG  MET P 244      17.097  10.197  65.581  0.00  0.00      PROA  
ATOM   3926  HG1 MET P 244      16.615  11.176  65.376  0.00  0.00      PROA  
ATOM   3927  HG2 MET P 244      16.325   9.418  65.400  0.00  0.00      PROA  
ATOM   3928  SD  MET P 244      17.828  10.041  67.306  0.00  0.00      PROA  
ATOM   3929  CE  MET P 244      16.125  10.092  67.955  0.00  0.00      PROA  
ATOM   3930  HE1 MET P 244      16.247  10.014  69.057  0.00  0.00      PROA  
ATOM   3931  HE2 MET P 244      15.663  11.071  67.702  0.00  0.00      PROA  
ATOM   3932  HE3 MET P 244      15.428   9.239  67.809  0.00  0.00      PROA  
ATOM   3933  C   MET P 244      16.865  11.344  62.753  0.00  0.00      PROA  
ATOM   3934  O   MET P 244      17.198  12.471  63.020  0.00  0.00      PROA  
ATOM   3935  N   ILE P 245      15.658  11.122  62.106  0.00  0.00      PROA  
ATOM   3936  HN  ILE P 245      15.515  10.187  61.790  0.00  0.00      PROA  
ATOM   3937  CA  ILE P 245      14.634  12.212  61.986  0.00  0.00      PROA  
ATOM   3938  HA  ILE P 245      15.073  13.195  61.899  0.00  0.00      PROA  
ATOM   3939  CB  ILE P 245      13.740  11.953  60.814  0.00  0.00      PROA  
ATOM   3940  HB  ILE P 245      13.325  10.924  60.863  0.00  0.00      PROA  
ATOM   3941  CG2 ILE P 245      12.480  12.889  60.829  0.00  0.00      PROA  
ATOM   3942 HG21 ILE P 245      12.128  12.856  59.776  0.00  0.00      PROA  
ATOM   3943 HG22 ILE P 245      11.625  12.600  61.478  0.00  0.00      PROA  
ATOM   3944 HG23 ILE P 245      12.850  13.906  61.081  0.00  0.00      PROA  
ATOM   3945  CG1 ILE P 245      14.568  12.081  59.396  0.00  0.00      PROA  
ATOM   3946 HG11 ILE P 245      15.329  11.283  59.528  0.00  0.00      PROA  
ATOM   3947 HG12 ILE P 245      13.988  11.772  58.501  0.00  0.00      PROA  
ATOM   3948  CD  ILE P 245      15.191  13.477  59.066  0.00  0.00      PROA  
ATOM   3949  HD1 ILE P 245      15.737  13.950  59.910  0.00  0.00      PROA  
ATOM   3950  HD2 ILE P 245      15.923  13.315  58.246  0.00  0.00      PROA  
ATOM   3951  HD3 ILE P 245      14.369  14.192  58.847  0.00  0.00      PROA  
ATOM   3952  C   ILE P 245      13.835  12.234  63.263  0.00  0.00      PROA  
ATOM   3953  O   ILE P 245      13.331  11.195  63.760  0.00  0.00      PROA  
ATOM   3954  N   VAL P 246      13.534  13.440  63.814  0.00  0.00      PROA  
ATOM   3955  HN  VAL P 246      13.997  14.283  63.550  0.00  0.00      PROA  
ATOM   3956  CA  VAL P 246      12.421  13.594  64.794  0.00  0.00      PROA  
ATOM   3957  HA  VAL P 246      11.833  12.688  64.807  0.00  0.00      PROA  
ATOM   3958  CB  VAL P 246      13.069  14.070  66.124  0.00  0.00      PROA  
ATOM   3959  HB  VAL P 246      13.699  14.980  66.028  0.00  0.00      PROA  
ATOM   3960  CG1 VAL P 246      12.032  14.402  67.258  0.00  0.00      PROA  
ATOM   3961 HG11 VAL P 246      11.349  13.572  67.541  0.00  0.00      PROA  
ATOM   3962 HG12 VAL P 246      12.624  14.710  68.146  0.00  0.00      PROA  
ATOM   3963 HG13 VAL P 246      11.428  15.285  66.958  0.00  0.00      PROA  
ATOM   3964  CG2 VAL P 246      13.971  12.900  66.686  0.00  0.00      PROA  
ATOM   3965 HG21 VAL P 246      13.297  12.019  66.753  0.00  0.00      PROA  
ATOM   3966 HG22 VAL P 246      14.816  12.639  66.015  0.00  0.00      PROA  
ATOM   3967 HG23 VAL P 246      14.235  13.144  67.738  0.00  0.00      PROA  
ATOM   3968  C   VAL P 246      11.448  14.592  64.290  0.00  0.00      PROA  
ATOM   3969  O   VAL P 246      11.804  15.654  63.797  0.00  0.00      PROA  
ATOM   3970  N   GLY P 247      10.200  14.266  64.392  0.00  0.00      PROA  
ATOM   3971  HN  GLY P 247       9.949  13.347  64.685  0.00  0.00      PROA  
ATOM   3972  CA  GLY P 247       9.181  15.299  64.063  0.00  0.00      PROA  
ATOM   3973  HA1 GLY P 247       9.361  15.680  63.069  0.00  0.00      PROA  
ATOM   3974  HA2 GLY P 247       9.306  16.090  64.787  0.00  0.00      PROA  
ATOM   3975  C   GLY P 247       7.823  14.727  64.079  0.00  0.00      PROA  
ATOM   3976  O   GLY P 247       7.671  13.538  64.327  0.00  0.00      PROA  
ATOM   3977  N   ASP P 248       6.815  15.681  63.952  0.00  0.00      PROA  
ATOM   3978  HN  ASP P 248       7.184  16.607  63.935  0.00  0.00      PROA  
ATOM   3979  CA  ASP P 248       5.459  15.356  63.863  0.00  0.00      PROA  
ATOM   3980  HA  ASP P 248       5.463  14.330  63.526  0.00  0.00      PROA  
ATOM   3981  CB  ASP P 248       4.771  15.653  65.253  0.00  0.00      PROA  
ATOM   3982  HB1 ASP P 248       5.370  15.090  66.000  0.00  0.00      PROA  
ATOM   3983  HB2 ASP P 248       4.882  16.758  65.263  0.00  0.00      PROA  
ATOM   3984  CG  ASP P 248       3.330  15.189  65.307  0.00  0.00      PROA  
ATOM   3985  OD1 ASP P 248       2.618  15.562  66.241  0.00  0.00      PROA  
ATOM   3986  OD2 ASP P 248       2.900  14.568  64.310  0.00  0.00      PROA  
ATOM   3987  C   ASP P 248       4.745  16.210  62.807  0.00  0.00      PROA  
ATOM   3988  O   ASP P 248       4.755  17.420  62.811  0.00  0.00      PROA  
ATOM   3989  N   ASP P 249       4.134  15.540  61.826  0.00  0.00      PROA  
ATOM   3990  HN  ASP P 249       4.186  14.546  61.766  0.00  0.00      PROA  
ATOM   3991  CA  ASP P 249       3.387  16.246  60.738  0.00  0.00      PROA  
ATOM   3992  HA  ASP P 249       4.084  16.904  60.240  0.00  0.00      PROA  
ATOM   3993  CB  ASP P 249       3.149  15.325  59.541  0.00  0.00      PROA  
ATOM   3994  HB1 ASP P 249       2.832  15.936  58.669  0.00  0.00      PROA  
ATOM   3995  HB2 ASP P 249       4.095  14.950  59.093  0.00  0.00      PROA  
ATOM   3996  CG  ASP P 249       2.127  14.202  59.565  0.00  0.00      PROA  
ATOM   3997  OD1 ASP P 249       1.803  13.657  58.470  0.00  0.00      PROA  
ATOM   3998  OD2 ASP P 249       1.657  13.798  60.626  0.00  0.00      PROA  
ATOM   3999  C   ASP P 249       2.172  17.124  61.174  0.00  0.00      PROA  
ATOM   4000  O   ASP P 249       1.894  18.122  60.580  0.00  0.00      PROA  
ATOM   4001  N   ASP P 250       1.412  16.597  62.156  0.00  0.00      PROA  
ATOM   4002  HN  ASP P 250       1.755  15.717  62.477  0.00  0.00      PROA  
ATOM   4003  CA  ASP P 250       0.339  17.307  62.748  0.00  0.00      PROA  
ATOM   4004  HA  ASP P 250      -0.391  17.563  61.994  0.00  0.00      PROA  
ATOM   4005  CB  ASP P 250      -0.408  16.470  63.837  0.00  0.00      PROA  
ATOM   4006  HB1 ASP P 250       0.343  16.209  64.614  0.00  0.00      PROA  
ATOM   4007  HB2 ASP P 250      -1.188  17.084  64.335  0.00  0.00      PROA  
ATOM   4008  CG  ASP P 250      -1.094  15.212  63.263  0.00  0.00      PROA  
ATOM   4009  OD1 ASP P 250      -1.706  15.325  62.221  0.00  0.00      PROA  
ATOM   4010  OD2 ASP P 250      -0.891  14.136  63.846  0.00  0.00      PROA  
ATOM   4011  C   ASP P 250       0.680  18.701  63.382  0.00  0.00      PROA  
ATOM   4012  O   ASP P 250      -0.153  19.571  63.550  0.00  0.00      PROA  
ATOM   4013  N   GLN P 251       1.977  18.952  63.720  0.00  0.00      PROA  
ATOM   4014  HN  GLN P 251       2.727  18.315  63.559  0.00  0.00      PROA  
ATOM   4015  CA  GLN P 251       2.397  20.133  64.350  0.00  0.00      PROA  
ATOM   4016  HA  GLN P 251       1.571  20.663  64.799  0.00  0.00      PROA  
ATOM   4017  CB  GLN P 251       3.459  19.812  65.417  0.00  0.00      PROA  
ATOM   4018  HB1 GLN P 251       4.359  19.412  64.903  0.00  0.00      PROA  
ATOM   4019  HB2 GLN P 251       3.706  20.702  66.035  0.00  0.00      PROA  
ATOM   4020  CG  GLN P 251       2.935  18.813  66.489  0.00  0.00      PROA  
ATOM   4021  HG1 GLN P 251       1.973  19.124  66.947  0.00  0.00      PROA  
ATOM   4022  HG2 GLN P 251       2.769  17.781  66.111  0.00  0.00      PROA  
ATOM   4023  CD  GLN P 251       3.918  18.824  67.651  0.00  0.00      PROA  
ATOM   4024  OE1 GLN P 251       4.044  19.934  68.265  0.00  0.00      PROA  
ATOM   4025  NE2 GLN P 251       4.688  17.733  67.846  0.00  0.00      PROA  
ATOM   4026 HE21 GLN P 251       4.575  16.916  67.280  0.00  0.00      PROA  
ATOM   4027 HE22 GLN P 251       5.339  17.798  68.602  0.00  0.00      PROA  
ATOM   4028  C   GLN P 251       3.111  21.082  63.373  0.00  0.00      PROA  
ATOM   4029  O   GLN P 251       3.718  22.101  63.748  0.00  0.00      PROA  
ATOM   4030  N   SER P 252       3.064  20.773  62.026  0.00  0.00      PROA  
ATOM   4031  HN  SER P 252       2.610  19.969  61.650  0.00  0.00      PROA  
ATOM   4032  CA  SER P 252       3.719  21.654  60.974  0.00  0.00      PROA  
ATOM   4033  HA  SER P 252       4.721  21.876  61.310  0.00  0.00      PROA  
ATOM   4034  CB  SER P 252       3.824  20.956  59.625  0.00  0.00      PROA  
ATOM   4035  HB1 SER P 252       4.322  19.964  59.687  0.00  0.00      PROA  
ATOM   4036  HB2 SER P 252       2.832  20.700  59.195  0.00  0.00      PROA  
ATOM   4037  OG  SER P 252       4.549  21.789  58.719  0.00  0.00      PROA  
ATOM   4038  HG1 SER P 252       5.460  21.506  58.831  0.00  0.00      PROA  
ATOM   4039  C   SER P 252       2.916  22.935  60.837  0.00  0.00      PROA  
ATOM   4040  O   SER P 252       1.771  23.019  60.339  0.00  0.00      PROA  
ATOM   4041  N   ILE P 253       3.585  24.048  61.288  0.00  0.00      PROA  
ATOM   4042  HN  ILE P 253       4.422  23.812  61.775  0.00  0.00      PROA  
ATOM   4043  CA  ILE P 253       2.920  25.402  61.411  0.00  0.00      PROA  
ATOM   4044  HA  ILE P 253       1.987  25.461  60.870  0.00  0.00      PROA  
ATOM   4045  CB  ILE P 253       2.659  25.904  62.820  0.00  0.00      PROA  
ATOM   4046  HB  ILE P 253       2.326  26.964  62.826  0.00  0.00      PROA  
ATOM   4047  CG2 ILE P 253       1.495  25.049  63.432  0.00  0.00      PROA  
ATOM   4048 HG21 ILE P 253       1.822  23.988  63.433  0.00  0.00      PROA  
ATOM   4049 HG22 ILE P 253       1.351  25.222  64.520  0.00  0.00      PROA  
ATOM   4050 HG23 ILE P 253       0.508  25.225  62.953  0.00  0.00      PROA  
ATOM   4051  CG1 ILE P 253       3.982  25.871  63.703  0.00  0.00      PROA  
ATOM   4052 HG11 ILE P 253       4.385  24.838  63.753  0.00  0.00      PROA  
ATOM   4053 HG12 ILE P 253       4.719  26.545  63.216  0.00  0.00      PROA  
ATOM   4054  CD  ILE P 253       3.718  26.246  65.223  0.00  0.00      PROA  
ATOM   4055  HD1 ILE P 253       4.711  26.350  65.710  0.00  0.00      PROA  
ATOM   4056  HD2 ILE P 253       3.079  27.138  65.397  0.00  0.00      PROA  
ATOM   4057  HD3 ILE P 253       3.199  25.373  65.674  0.00  0.00      PROA  
ATOM   4058  C   ILE P 253       3.654  26.574  60.679  0.00  0.00      PROA  
ATOM   4059  O   ILE P 253       3.074  27.690  60.596  0.00  0.00      PROA  
ATOM   4060  N   TYR P 254       4.830  26.383  60.060  0.00  0.00      PROA  
ATOM   4061  HN  TYR P 254       5.167  25.457  60.208  0.00  0.00      PROA  
ATOM   4062  CA  TYR P 254       5.634  27.392  59.541  0.00  0.00      PROA  
ATOM   4063  HA  TYR P 254       5.199  28.350  59.785  0.00  0.00      PROA  
ATOM   4064  CB  TYR P 254       7.126  27.308  60.056  0.00  0.00      PROA  
ATOM   4065  HB1 TYR P 254       7.461  26.288  59.771  0.00  0.00      PROA  
ATOM   4066  HB2 TYR P 254       7.693  28.092  59.509  0.00  0.00      PROA  
ATOM   4067  CG  TYR P 254       7.309  27.620  61.526  0.00  0.00      PROA  
ATOM   4068  CD1 TYR P 254       6.534  28.611  62.145  0.00  0.00      PROA  
ATOM   4069  HD1 TYR P 254       5.731  29.118  61.630  0.00  0.00      PROA  
ATOM   4070  CE1 TYR P 254       6.743  28.913  63.516  0.00  0.00      PROA  
ATOM   4071  HE1 TYR P 254       6.040  29.626  63.919  0.00  0.00      PROA  
ATOM   4072  CZ  TYR P 254       7.768  28.278  64.226  0.00  0.00      PROA  
ATOM   4073  OH  TYR P 254       8.078  28.544  65.540  0.00  0.00      PROA  
ATOM   4074  HH  TYR P 254       7.342  29.100  65.805  0.00  0.00      PROA  
ATOM   4075  CD2 TYR P 254       8.390  27.081  62.248  0.00  0.00      PROA  
ATOM   4076  HD2 TYR P 254       9.010  26.344  61.758  0.00  0.00      PROA  
ATOM   4077  CE2 TYR P 254       8.673  27.462  63.599  0.00  0.00      PROA  
ATOM   4078  HE2 TYR P 254       9.478  27.070  64.203  0.00  0.00      PROA  
ATOM   4079  C   TYR P 254       5.518  27.393  58.054  0.00  0.00      PROA  
ATOM   4080  O   TYR P 254       6.418  27.808  57.274  0.00  0.00      PROA  
ATOM   4081  N   GLY P 255       4.394  26.920  57.524  0.00  0.00      PROA  
ATOM   4082  HN  GLY P 255       3.640  26.708  58.141  0.00  0.00      PROA  
ATOM   4083  CA  GLY P 255       4.169  26.768  56.088  0.00  0.00      PROA  
ATOM   4084  HA1 GLY P 255       3.203  26.307  55.945  0.00  0.00      PROA  
ATOM   4085  HA2 GLY P 255       4.972  26.135  55.740  0.00  0.00      PROA  
ATOM   4086  C   GLY P 255       4.239  28.009  55.298  0.00  0.00      PROA  
ATOM   4087  O   GLY P 255       4.511  28.039  54.129  0.00  0.00      PROA  
ATOM   4088  N   TRP P 256       3.959  29.190  55.963  0.00  0.00      PROA  
ATOM   4089  HN  TRP P 256       3.572  29.082  56.875  0.00  0.00      PROA  
ATOM   4090  CA  TRP P 256       4.171  30.518  55.368  0.00  0.00      PROA  
ATOM   4091  HA  TRP P 256       3.764  30.522  54.367  0.00  0.00      PROA  
ATOM   4092  CB  TRP P 256       3.425  31.575  56.205  0.00  0.00      PROA  
ATOM   4093  HB1 TRP P 256       2.362  31.310  56.393  0.00  0.00      PROA  
ATOM   4094  HB2 TRP P 256       3.852  31.455  57.224  0.00  0.00      PROA  
ATOM   4095  CG  TRP P 256       3.563  32.977  55.639  0.00  0.00      PROA  
ATOM   4096  CD1 TRP P 256       2.750  33.562  54.779  0.00  0.00      PROA  
ATOM   4097  HD1 TRP P 256       2.082  32.999  54.145  0.00  0.00      PROA  
ATOM   4098  NE1 TRP P 256       3.200  34.839  54.398  0.00  0.00      PROA  
ATOM   4099  HE1 TRP P 256       2.678  35.527  53.945  0.00  0.00      PROA  
ATOM   4100  CE2 TRP P 256       4.338  35.090  55.217  0.00  0.00      PROA  
ATOM   4101  CD2 TRP P 256       4.639  33.971  55.937  0.00  0.00      PROA  
ATOM   4102  CE3 TRP P 256       5.738  33.917  56.772  0.00  0.00      PROA  
ATOM   4103  HE3 TRP P 256       5.815  33.096  57.469  0.00  0.00      PROA  
ATOM   4104  CZ3 TRP P 256       6.617  34.964  56.674  0.00  0.00      PROA  
ATOM   4105  HZ3 TRP P 256       7.445  34.871  57.361  0.00  0.00      PROA  
ATOM   4106  CZ2 TRP P 256       5.197  36.176  55.249  0.00  0.00      PROA  
ATOM   4107  HZ2 TRP P 256       5.048  37.028  54.602  0.00  0.00      PROA  
ATOM   4108  CH2 TRP P 256       6.416  36.091  55.881  0.00  0.00      PROA  
ATOM   4109  HH2 TRP P 256       7.047  36.954  56.035  0.00  0.00      PROA  
ATOM   4110  C   TRP P 256       5.625  30.862  55.145  0.00  0.00      PROA  
ATOM   4111  O   TRP P 256       6.004  31.400  54.077  0.00  0.00      PROA  
ATOM   4112  N   ARG P 257       6.534  30.456  56.010  0.00  0.00      PROA  
ATOM   4113  HN  ARG P 257       6.288  30.130  56.920  0.00  0.00      PROA  
ATOM   4114  CA  ARG P 257       7.925  30.608  55.744  0.00  0.00      PROA  
ATOM   4115  HA  ARG P 257       8.211  31.534  55.267  0.00  0.00      PROA  
ATOM   4116  CB  ARG P 257       8.883  30.713  56.934  0.00  0.00      PROA  
ATOM   4117  HB1 ARG P 257       8.424  30.122  57.755  0.00  0.00      PROA  
ATOM   4118  HB2 ARG P 257       9.836  30.227  56.636  0.00  0.00      PROA  
ATOM   4119  CG  ARG P 257       8.956  32.066  57.533  0.00  0.00      PROA  
ATOM   4120  HG1 ARG P 257       9.299  32.739  56.718  0.00  0.00      PROA  
ATOM   4121  HG2 ARG P 257       8.030  32.547  57.918  0.00  0.00      PROA  
ATOM   4122  CD  ARG P 257      10.026  32.189  58.699  0.00  0.00      PROA  
ATOM   4123  HD1 ARG P 257      10.984  31.684  58.451  0.00  0.00      PROA  
ATOM   4124  HD2 ARG P 257      10.106  33.287  58.851  0.00  0.00      PROA  
ATOM   4125  NE  ARG P 257       9.373  31.521  59.846  0.00  0.00      PROA  
ATOM   4126  HE  ARG P 257       8.380  31.404  59.872  0.00  0.00      PROA  
ATOM   4127  CZ  ARG P 257       9.969  31.037  60.936  0.00  0.00      PROA  
ATOM   4128  NH1 ARG P 257      11.264  31.009  61.126  0.00  0.00      PROA  
ATOM   4129 HH11 ARG P 257      11.588  30.642  61.998  0.00  0.00      PROA  
ATOM   4130 HH12 ARG P 257      11.792  31.793  60.800  0.00  0.00      PROA  
ATOM   4131  NH2 ARG P 257       9.224  30.342  61.796  0.00  0.00      PROA  
ATOM   4132 HH21 ARG P 257       9.760  29.932  62.533  0.00  0.00      PROA  
ATOM   4133 HH22 ARG P 257       8.240  30.502  61.874  0.00  0.00      PROA  
ATOM   4134  C   ARG P 257       8.432  29.620  54.725  0.00  0.00      PROA  
ATOM   4135  O   ARG P 257       9.381  29.815  53.948  0.00  0.00      PROA  
ATOM   4136  N   GLY P 258       7.679  28.534  54.566  0.00  0.00      PROA  
ATOM   4137  HN  GLY P 258       6.789  28.518  55.013  0.00  0.00      PROA  
ATOM   4138  CA  GLY P 258       7.908  27.453  53.564  0.00  0.00      PROA  
ATOM   4139  HA1 GLY P 258       8.760  27.569  52.911  0.00  0.00      PROA  
ATOM   4140  HA2 GLY P 258       6.966  27.445  53.035  0.00  0.00      PROA  
ATOM   4141  C   GLY P 258       8.075  26.107  53.985  0.00  0.00      PROA  
ATOM   4142  O   GLY P 258       8.511  25.294  53.189  0.00  0.00      PROA  
ATOM   4143  N   ALA P 259       7.969  25.853  55.283  0.00  0.00      PROA  
ATOM   4144  HN  ALA P 259       7.782  26.546  55.975  0.00  0.00      PROA  
ATOM   4145  CA  ALA P 259       8.123  24.476  55.864  0.00  0.00      PROA  
ATOM   4146  HA  ALA P 259       9.118  24.164  55.584  0.00  0.00      PROA  
ATOM   4147  CB  ALA P 259       8.133  24.514  57.391  0.00  0.00      PROA  
ATOM   4148  HB1 ALA P 259       8.510  23.516  57.698  0.00  0.00      PROA  
ATOM   4149  HB2 ALA P 259       8.784  25.295  57.838  0.00  0.00      PROA  
ATOM   4150  HB3 ALA P 259       7.136  24.697  57.846  0.00  0.00      PROA  
ATOM   4151  C   ALA P 259       7.114  23.423  55.281  0.00  0.00      PROA  
ATOM   4152  O   ALA P 259       5.882  23.738  55.003  0.00  0.00      PROA  
ATOM   4153  N   GLN P 260       7.615  22.135  55.082  0.00  0.00      PROA  
ATOM   4154  HN  GLN P 260       8.518  21.859  55.400  0.00  0.00      PROA  
ATOM   4155  CA  GLN P 260       6.863  21.158  54.381  0.00  0.00      PROA  
ATOM   4156  HA  GLN P 260       6.145  21.657  53.747  0.00  0.00      PROA  
ATOM   4157  CB  GLN P 260       7.829  20.405  53.406  0.00  0.00      PROA  
ATOM   4158  HB1 GLN P 260       8.695  20.080  54.021  0.00  0.00      PROA  
ATOM   4159  HB2 GLN P 260       7.278  19.614  52.854  0.00  0.00      PROA  
ATOM   4160  CG  GLN P 260       8.426  21.381  52.321  0.00  0.00      PROA  
ATOM   4161  HG1 GLN P 260       9.088  22.094  52.857  0.00  0.00      PROA  
ATOM   4162  HG2 GLN P 260       9.083  20.710  51.727  0.00  0.00      PROA  
ATOM   4163  CD  GLN P 260       7.332  22.020  51.515  0.00  0.00      PROA  
ATOM   4164  OE1 GLN P 260       6.543  21.342  50.851  0.00  0.00      PROA  
ATOM   4165  NE2 GLN P 260       7.259  23.356  51.597  0.00  0.00      PROA  
ATOM   4166 HE21 GLN P 260       6.412  23.760  51.251  0.00  0.00      PROA  
ATOM   4167 HE22 GLN P 260       7.694  23.756  52.404  0.00  0.00      PROA  
ATOM   4168  C   GLN P 260       6.194  20.161  55.318  0.00  0.00      PROA  
ATOM   4169  O   GLN P 260       6.792  19.604  56.263  0.00  0.00      PROA  
ATOM   4170  N   VAL P 261       4.950  19.845  55.009  0.00  0.00      PROA  
ATOM   4171  HN  VAL P 261       4.517  20.135  54.159  0.00  0.00      PROA  
ATOM   4172  CA  VAL P 261       4.201  18.869  55.761  0.00  0.00      PROA  
ATOM   4173  HA  VAL P 261       4.682  18.728  56.718  0.00  0.00      PROA  
ATOM   4174  CB  VAL P 261       2.855  19.503  56.132  0.00  0.00      PROA  
ATOM   4175  HB  VAL P 261       3.112  20.489  56.574  0.00  0.00      PROA  
ATOM   4176  CG1 VAL P 261       1.979  19.681  54.849  0.00  0.00      PROA  
ATOM   4177 HG11 VAL P 261       1.870  18.725  54.295  0.00  0.00      PROA  
ATOM   4178 HG12 VAL P 261       0.984  20.105  55.103  0.00  0.00      PROA  
ATOM   4179 HG13 VAL P 261       2.500  20.435  54.220  0.00  0.00      PROA  
ATOM   4180  CG2 VAL P 261       2.027  18.698  57.252  0.00  0.00      PROA  
ATOM   4181 HG21 VAL P 261       2.602  18.492  58.180  0.00  0.00      PROA  
ATOM   4182 HG22 VAL P 261       1.202  19.362  57.586  0.00  0.00      PROA  
ATOM   4183 HG23 VAL P 261       1.634  17.766  56.791  0.00  0.00      PROA  
ATOM   4184  C   VAL P 261       4.102  17.467  55.241  0.00  0.00      PROA  
ATOM   4185  O   VAL P 261       3.873  16.539  56.017  0.00  0.00      PROA  
ATOM   4186  N   GLU P 262       4.561  17.227  53.995  0.00  0.00      PROA  
ATOM   4187  HN  GLU P 262       4.790  18.044  53.471  0.00  0.00      PROA  
ATOM   4188  CA  GLU P 262       4.462  15.964  53.396  0.00  0.00      PROA  
ATOM   4189  HA  GLU P 262       3.997  15.185  53.982  0.00  0.00      PROA  
ATOM   4190  CB  GLU P 262       3.970  16.070  51.943  0.00  0.00      PROA  
ATOM   4191  HB1 GLU P 262       4.623  16.696  51.298  0.00  0.00      PROA  
ATOM   4192  HB2 GLU P 262       3.926  15.097  51.408  0.00  0.00      PROA  
ATOM   4193  CG  GLU P 262       2.432  16.490  51.798  0.00  0.00      PROA  
ATOM   4194  HG1 GLU P 262       1.707  15.655  51.697  0.00  0.00      PROA  
ATOM   4195  HG2 GLU P 262       2.277  17.025  52.760  0.00  0.00      PROA  
ATOM   4196  CD  GLU P 262       2.129  17.528  50.782  0.00  0.00      PROA  
ATOM   4197  OE1 GLU P 262       1.925  18.703  51.047  0.00  0.00      PROA  
ATOM   4198  OE2 GLU P 262       2.055  17.040  49.625  0.00  0.00      PROA  
ATOM   4199  C   GLU P 262       5.880  15.441  53.260  0.00  0.00      PROA  
ATOM   4200  O   GLU P 262       6.230  14.727  52.303  0.00  0.00      PROA  
ATOM   4201  N   ASN P 263       6.845  15.769  54.243  0.00  0.00      PROA  
ATOM   4202  HN  ASN P 263       6.562  16.186  55.103  0.00  0.00      PROA  
ATOM   4203  CA  ASN P 263       8.193  15.264  54.148  0.00  0.00      PROA  
ATOM   4204  HA  ASN P 263       8.477  15.147  53.112  0.00  0.00      PROA  
ATOM   4205  CB  ASN P 263       9.234  16.350  54.625  0.00  0.00      PROA  
ATOM   4206  HB1 ASN P 263      10.236  15.872  54.609  0.00  0.00      PROA  
ATOM   4207  HB2 ASN P 263       9.198  17.211  53.924  0.00  0.00      PROA  
ATOM   4208  CG  ASN P 263       8.943  16.910  56.033  0.00  0.00      PROA  
ATOM   4209  OD1 ASN P 263       8.133  16.331  56.798  0.00  0.00      PROA  
ATOM   4210  ND2 ASN P 263       9.692  17.957  56.415  0.00  0.00      PROA  
ATOM   4211 HD21 ASN P 263       9.447  18.432  57.260  0.00  0.00      PROA  
ATOM   4212 HD22 ASN P 263      10.285  18.290  55.682  0.00  0.00      PROA  
ATOM   4213  C   ASN P 263       8.472  13.903  54.847  0.00  0.00      PROA  
ATOM   4214  O   ASN P 263       9.439  13.266  54.421  0.00  0.00      PROA  
ATOM   4215  N   ILE P 264       7.563  13.402  55.743  0.00  0.00      PROA  
ATOM   4216  HN  ILE P 264       6.763  13.930  56.017  0.00  0.00      PROA  
ATOM   4217  CA  ILE P 264       7.512  12.089  56.353  0.00  0.00      PROA  
ATOM   4218  HA  ILE P 264       8.415  11.980  56.936  0.00  0.00      PROA  
ATOM   4219  CB  ILE P 264       6.244  11.862  57.240  0.00  0.00      PROA  
ATOM   4220  HB  ILE P 264       5.319  11.813  56.628  0.00  0.00      PROA  
ATOM   4221  CG2 ILE P 264       6.331  10.449  57.871  0.00  0.00      PROA  
ATOM   4222 HG21 ILE P 264       7.295  10.405  58.421  0.00  0.00      PROA  
ATOM   4223 HG22 ILE P 264       5.431  10.300  58.506  0.00  0.00      PROA  
ATOM   4224 HG23 ILE P 264       6.372   9.638  57.113  0.00  0.00      PROA  
ATOM   4225  CG1 ILE P 264       5.892  12.968  58.281  0.00  0.00      PROA  
ATOM   4226 HG11 ILE P 264       5.462  13.842  57.748  0.00  0.00      PROA  
ATOM   4227 HG12 ILE P 264       5.196  12.631  59.078  0.00  0.00      PROA  
ATOM   4228  CD  ILE P 264       7.111  13.576  58.940  0.00  0.00      PROA  
ATOM   4229  HD1 ILE P 264       7.823  12.793  59.278  0.00  0.00      PROA  
ATOM   4230  HD2 ILE P 264       7.596  14.350  58.307  0.00  0.00      PROA  
ATOM   4231  HD3 ILE P 264       6.800  14.132  59.851  0.00  0.00      PROA  
ATOM   4232  C   ILE P 264       7.614  11.061  55.229  0.00  0.00      PROA  
ATOM   4233  O   ILE P 264       8.501  10.195  55.148  0.00  0.00      PROA  
ATOM   4234  N   GLN P 265       6.732  11.193  54.277  0.00  0.00      PROA  
ATOM   4235  HN  GLN P 265       6.041  11.908  54.345  0.00  0.00      PROA  
ATOM   4236  CA  GLN P 265       6.719  10.279  53.146  0.00  0.00      PROA  
ATOM   4237  HA  GLN P 265       6.693   9.291  53.580  0.00  0.00      PROA  
ATOM   4238  CB  GLN P 265       5.274  10.288  52.610  0.00  0.00      PROA  
ATOM   4239  HB1 GLN P 265       5.230   9.632  51.714  0.00  0.00      PROA  
ATOM   4240  HB2 GLN P 265       4.551   9.794  53.294  0.00  0.00      PROA  
ATOM   4241  CG  GLN P 265       4.612  11.712  52.346  0.00  0.00      PROA  
ATOM   4242  HG1 GLN P 265       5.371  12.412  51.935  0.00  0.00      PROA  
ATOM   4243  HG2 GLN P 265       3.786  11.655  51.606  0.00  0.00      PROA  
ATOM   4244  CD  GLN P 265       4.104  12.343  53.667  0.00  0.00      PROA  
ATOM   4245  OE1 GLN P 265       4.802  12.957  54.414  0.00  0.00      PROA  
ATOM   4246  NE2 GLN P 265       2.813  12.245  53.952  0.00  0.00      PROA  
ATOM   4247 HE21 GLN P 265       2.515  12.769  54.750  0.00  0.00      PROA  
ATOM   4248 HE22 GLN P 265       2.256  11.574  53.462  0.00  0.00      PROA  
ATOM   4249  C   GLN P 265       7.895  10.416  52.160  0.00  0.00      PROA  
ATOM   4250  O   GLN P 265       8.204   9.374  51.530  0.00  0.00      PROA  
ATOM   4251  N   ARG P 266       8.446  11.720  51.911  0.00  0.00      PROA  
ATOM   4252  HN  ARG P 266       7.918  12.478  52.286  0.00  0.00      PROA  
ATOM   4253  CA  ARG P 266       9.588  12.076  51.078  0.00  0.00      PROA  
ATOM   4254  HA  ARG P 266       9.343  11.594  50.143  0.00  0.00      PROA  
ATOM   4255  CB  ARG P 266       9.837  13.593  51.009  0.00  0.00      PROA  
ATOM   4256  HB1 ARG P 266       8.896  14.077  50.672  0.00  0.00      PROA  
ATOM   4257  HB2 ARG P 266      10.111  13.945  52.027  0.00  0.00      PROA  
ATOM   4258  CG  ARG P 266      10.966  14.072  50.056  0.00  0.00      PROA  
ATOM   4259  HG1 ARG P 266      11.197  15.127  50.314  0.00  0.00      PROA  
ATOM   4260  HG2 ARG P 266      11.820  13.413  50.324  0.00  0.00      PROA  
ATOM   4261  CD  ARG P 266      10.629  14.157  48.577  0.00  0.00      PROA  
ATOM   4262  HD1 ARG P 266       9.561  14.459  48.541  0.00  0.00      PROA  
ATOM   4263  HD2 ARG P 266      11.290  14.900  48.082  0.00  0.00      PROA  
ATOM   4264  NE  ARG P 266      10.965  12.788  48.061  0.00  0.00      PROA  
ATOM   4265  HE  ARG P 266      11.890  12.472  48.272  0.00  0.00      PROA  
ATOM   4266  CZ  ARG P 266      10.188  11.813  47.633  0.00  0.00      PROA  
ATOM   4267  NH1 ARG P 266       8.898  12.041  47.586  0.00  0.00      PROA  
ATOM   4268 HH11 ARG P 266       8.252  11.328  47.313  0.00  0.00      PROA  
ATOM   4269 HH12 ARG P 266       8.622  12.949  47.901  0.00  0.00      PROA  
ATOM   4270  NH2 ARG P 266      10.686  10.650  47.292  0.00  0.00      PROA  
ATOM   4271 HH21 ARG P 266      10.172   9.913  46.854  0.00  0.00      PROA  
ATOM   4272 HH22 ARG P 266      11.677  10.558  47.392  0.00  0.00      PROA  
ATOM   4273  C   ARG P 266      10.797  11.361  51.533  0.00  0.00      PROA  
ATOM   4274  O   ARG P 266      11.489  10.655  50.719  0.00  0.00      PROA  
ATOM   4275  N   PHE P 267      11.013  11.370  52.859  0.00  0.00      PROA  
ATOM   4276  HN  PHE P 267      10.396  11.901  53.434  0.00  0.00      PROA  
ATOM   4277  CA  PHE P 267      12.053  10.625  53.514  0.00  0.00      PROA  
ATOM   4278  HA  PHE P 267      12.991  10.925  53.070  0.00  0.00      PROA  
ATOM   4279  CB  PHE P 267      12.295  11.136  55.038  0.00  0.00      PROA  
ATOM   4280  HB1 PHE P 267      12.606  12.203  55.039  0.00  0.00      PROA  
ATOM   4281  HB2 PHE P 267      11.325  11.065  55.575  0.00  0.00      PROA  
ATOM   4282  CG  PHE P 267      13.350  10.410  55.821  0.00  0.00      PROA  
ATOM   4283  CD1 PHE P 267      14.601  10.761  55.543  0.00  0.00      PROA  
ATOM   4284  HD1 PHE P 267      14.748  11.538  54.808  0.00  0.00      PROA  
ATOM   4285  CE1 PHE P 267      15.637  10.142  56.269  0.00  0.00      PROA  
ATOM   4286  HE1 PHE P 267      16.693  10.340  56.156  0.00  0.00      PROA  
ATOM   4287  CZ  PHE P 267      15.431   9.125  57.184  0.00  0.00      PROA  
ATOM   4288  HZ  PHE P 267      16.299   8.649  57.617  0.00  0.00      PROA  
ATOM   4289  CD2 PHE P 267      13.069   9.611  57.000  0.00  0.00      PROA  
ATOM   4290  HD2 PHE P 267      12.047   9.489  57.329  0.00  0.00      PROA  
ATOM   4291  CE2 PHE P 267      14.119   8.897  57.614  0.00  0.00      PROA  
ATOM   4292  HE2 PHE P 267      13.988   8.140  58.373  0.00  0.00      PROA  
ATOM   4293  C   PHE P 267      12.075   9.115  53.448  0.00  0.00      PROA  
ATOM   4294  O   PHE P 267      13.085   8.504  53.029  0.00  0.00      PROA  
ATOM   4295  N   LEU P 268      10.878   8.455  53.631  0.00  0.00      PROA  
ATOM   4296  HN  LEU P 268      10.140   9.000  54.021  0.00  0.00      PROA  
ATOM   4297  CA  LEU P 268      10.802   6.984  53.654  0.00  0.00      PROA  
ATOM   4298  HA  LEU P 268      11.631   6.608  54.236  0.00  0.00      PROA  
ATOM   4299  CB  LEU P 268       9.400   6.674  54.252  0.00  0.00      PROA  
ATOM   4300  HB1 LEU P 268       9.298   7.420  55.068  0.00  0.00      PROA  
ATOM   4301  HB2 LEU P 268       8.710   6.961  53.430  0.00  0.00      PROA  
ATOM   4302  CG  LEU P 268       9.196   5.273  54.859  0.00  0.00      PROA  
ATOM   4303  HG  LEU P 268       9.358   4.488  54.091  0.00  0.00      PROA  
ATOM   4304  CD1 LEU P 268      10.137   5.101  56.060  0.00  0.00      PROA  
ATOM   4305 HD11 LEU P 268       9.872   4.121  56.514  0.00  0.00      PROA  
ATOM   4306 HD12 LEU P 268      11.225   5.168  55.849  0.00  0.00      PROA  
ATOM   4307 HD13 LEU P 268       9.874   5.792  56.889  0.00  0.00      PROA  
ATOM   4308  CD2 LEU P 268       7.772   5.112  55.369  0.00  0.00      PROA  
ATOM   4309 HD21 LEU P 268       7.020   5.359  54.590  0.00  0.00      PROA  
ATOM   4310 HD22 LEU P 268       7.686   4.038  55.640  0.00  0.00      PROA  
ATOM   4311 HD23 LEU P 268       7.584   5.751  56.258  0.00  0.00      PROA  
ATOM   4312  C   LEU P 268      10.980   6.385  52.259  0.00  0.00      PROA  
ATOM   4313  O   LEU P 268      11.300   5.200  52.046  0.00  0.00      PROA  
ATOM   4314  N   ASN P 269      10.703   7.270  51.283  0.00  0.00      PROA  
ATOM   4315  HN  ASN P 269      10.469   8.214  51.503  0.00  0.00      PROA  
ATOM   4316  CA  ASN P 269      10.858   6.863  49.864  0.00  0.00      PROA  
ATOM   4317  HA  ASN P 269      10.744   5.797  49.731  0.00  0.00      PROA  
ATOM   4318  CB  ASN P 269       9.802   7.589  49.033  0.00  0.00      PROA  
ATOM   4319  HB1 ASN P 269       9.710   8.635  49.396  0.00  0.00      PROA  
ATOM   4320  HB2 ASN P 269       9.992   7.637  47.939  0.00  0.00      PROA  
ATOM   4321  CG  ASN P 269       8.396   6.916  49.143  0.00  0.00      PROA  
ATOM   4322  OD1 ASN P 269       8.195   5.700  49.479  0.00  0.00      PROA  
ATOM   4323  ND2 ASN P 269       7.368   7.745  48.826  0.00  0.00      PROA  
ATOM   4324 HD21 ASN P 269       7.494   8.727  48.683  0.00  0.00      PROA  
ATOM   4325 HD22 ASN P 269       6.448   7.375  48.952  0.00  0.00      PROA  
ATOM   4326  C   ASN P 269      12.282   7.082  49.381  0.00  0.00      PROA  
ATOM   4327  O   ASN P 269      12.840   6.338  48.576  0.00  0.00      PROA  
ATOM   4328  N   ASP P 270      12.787   8.269  49.753  0.00  0.00      PROA  
ATOM   4329  HN  ASP P 270      12.265   8.891  50.331  0.00  0.00      PROA  
ATOM   4330  CA  ASP P 270      14.116   8.701  49.266  0.00  0.00      PROA  
ATOM   4331  HA  ASP P 270      14.148   8.612  48.190  0.00  0.00      PROA  
ATOM   4332  CB  ASP P 270      14.226  10.172  49.625  0.00  0.00      PROA  
ATOM   4333  HB1 ASP P 270      13.717  10.364  50.595  0.00  0.00      PROA  
ATOM   4334  HB2 ASP P 270      15.224  10.652  49.712  0.00  0.00      PROA  
ATOM   4335  CG  ASP P 270      13.599  11.003  48.520  0.00  0.00      PROA  
ATOM   4336  OD1 ASP P 270      13.341  10.631  47.339  0.00  0.00      PROA  
ATOM   4337  OD2 ASP P 270      13.472  12.245  48.870  0.00  0.00      PROA  
ATOM   4338  C   ASP P 270      15.312   7.862  49.835  0.00  0.00      PROA  
ATOM   4339  O   ASP P 270      16.324   7.622  49.111  0.00  0.00      PROA  
ATOM   4340  N   PHE P 271      15.268   7.450  51.031  0.00  0.00      PROA  
ATOM   4341  HN  PHE P 271      14.408   7.655  51.493  0.00  0.00      PROA  
ATOM   4342  CA  PHE P 271      16.293   6.833  51.820  0.00  0.00      PROA  
ATOM   4343  HA  PHE P 271      17.202   7.242  51.404  0.00  0.00      PROA  
ATOM   4344  CB  PHE P 271      16.244   7.157  53.314  0.00  0.00      PROA  
ATOM   4345  HB1 PHE P 271      15.228   7.270  53.748  0.00  0.00      PROA  
ATOM   4346  HB2 PHE P 271      16.759   6.436  53.984  0.00  0.00      PROA  
ATOM   4347  CG  PHE P 271      17.041   8.455  53.539  0.00  0.00      PROA  
ATOM   4348  CD1 PHE P 271      18.108   8.425  54.394  0.00  0.00      PROA  
ATOM   4349  HD1 PHE P 271      18.545   7.472  54.657  0.00  0.00      PROA  
ATOM   4350  CE1 PHE P 271      18.746   9.605  54.787  0.00  0.00      PROA  
ATOM   4351  HE1 PHE P 271      19.687   9.546  55.314  0.00  0.00      PROA  
ATOM   4352  CZ  PHE P 271      18.383  10.804  54.135  0.00  0.00      PROA  
ATOM   4353  HZ  PHE P 271      19.037  11.658  54.223  0.00  0.00      PROA  
ATOM   4354  CD2 PHE P 271      16.564   9.709  53.085  0.00  0.00      PROA  
ATOM   4355  HD2 PHE P 271      15.605   9.790  52.595  0.00  0.00      PROA  
ATOM   4356  CE2 PHE P 271      17.281  10.872  53.365  0.00  0.00      PROA  
ATOM   4357  HE2 PHE P 271      16.883  11.832  53.071  0.00  0.00      PROA  
ATOM   4358  C   PHE P 271      16.303   5.331  51.594  0.00  0.00      PROA  
ATOM   4359  O   PHE P 271      15.247   4.747  51.378  0.00  0.00      PROA  
ATOM   4360  N   PRO P 272      17.407   4.584  51.605  0.00  0.00      PROA  
ATOM   4361  CD  PRO P 272      18.765   5.137  51.831  0.00  0.00      PROA  
ATOM   4362  HD1 PRO P 272      18.733   5.662  52.809  0.00  0.00      PROA  
ATOM   4363  HD2 PRO P 272      19.071   5.773  50.973  0.00  0.00      PROA  
ATOM   4364  CA  PRO P 272      17.505   3.130  51.486  0.00  0.00      PROA  
ATOM   4365  HA  PRO P 272      16.888   2.737  50.691  0.00  0.00      PROA  
ATOM   4366  CB  PRO P 272      18.994   2.896  51.093  0.00  0.00      PROA  
ATOM   4367  HB1 PRO P 272      19.101   3.038  49.996  0.00  0.00      PROA  
ATOM   4368  HB2 PRO P 272      19.319   1.859  51.327  0.00  0.00      PROA  
ATOM   4369  CG  PRO P 272      19.757   3.981  51.874  0.00  0.00      PROA  
ATOM   4370  HG1 PRO P 272      20.679   4.247  51.316  0.00  0.00      PROA  
ATOM   4371  HG2 PRO P 272      20.013   3.712  52.921  0.00  0.00      PROA  
ATOM   4372  C   PRO P 272      17.053   2.512  52.797  0.00  0.00      PROA  
ATOM   4373  O   PRO P 272      17.844   1.888  53.454  0.00  0.00      PROA  
ATOM   4374  N   GLY P 273      15.748   2.517  53.101  0.00  0.00      PROA  
ATOM   4375  HN  GLY P 273      15.221   3.068  52.459  0.00  0.00      PROA  
ATOM   4376  CA  GLY P 273      15.175   1.710  54.197  0.00  0.00      PROA  
ATOM   4377  HA1 GLY P 273      15.636   0.741  54.322  0.00  0.00      PROA  
ATOM   4378  HA2 GLY P 273      14.101   1.627  54.113  0.00  0.00      PROA  
ATOM   4379  C   GLY P 273      15.283   2.533  55.539  0.00  0.00      PROA  
ATOM   4380  O   GLY P 273      16.343   3.097  55.871  0.00  0.00      PROA  
ATOM   4381  N   ALA P 274      14.300   2.331  56.409  0.00  0.00      PROA  
ATOM   4382  HN  ALA P 274      13.455   1.882  56.127  0.00  0.00      PROA  
ATOM   4383  CA  ALA P 274      14.371   2.901  57.730  0.00  0.00      PROA  
ATOM   4384  HA  ALA P 274      15.359   2.674  58.101  0.00  0.00      PROA  
ATOM   4385  CB  ALA P 274      14.009   4.397  57.741  0.00  0.00      PROA  
ATOM   4386  HB1 ALA P 274      12.944   4.624  57.523  0.00  0.00      PROA  
ATOM   4387  HB2 ALA P 274      14.189   4.848  58.740  0.00  0.00      PROA  
ATOM   4388  HB3 ALA P 274      14.594   4.904  56.944  0.00  0.00      PROA  
ATOM   4389  C   ALA P 274      13.403   2.314  58.754  0.00  0.00      PROA  
ATOM   4390  O   ALA P 274      12.336   1.830  58.414  0.00  0.00      PROA  
ATOM   4391  N   GLU P 275      13.808   2.359  60.009  0.00  0.00      PROA  
ATOM   4392  HN  GLU P 275      14.736   2.613  60.271  0.00  0.00      PROA  
ATOM   4393  CA  GLU P 275      12.967   2.087  61.170  0.00  0.00      PROA  
ATOM   4394  HA  GLU P 275      12.516   1.150  60.877  0.00  0.00      PROA  
ATOM   4395  CB  GLU P 275      13.730   2.055  62.485  0.00  0.00      PROA  
ATOM   4396  HB1 GLU P 275      14.245   3.007  62.738  0.00  0.00      PROA  
ATOM   4397  HB2 GLU P 275      12.988   1.908  63.298  0.00  0.00      PROA  
ATOM   4398  CG  GLU P 275      14.703   0.868  62.630  0.00  0.00      PROA  
ATOM   4399  HG1 GLU P 275      15.455   1.015  61.825  0.00  0.00      PROA  
ATOM   4400  HG2 GLU P 275      15.282   0.948  63.575  0.00  0.00      PROA  
ATOM   4401  CD  GLU P 275      14.141  -0.513  62.593  0.00  0.00      PROA  
ATOM   4402  OE1 GLU P 275      14.531  -1.305  61.739  0.00  0.00      PROA  
ATOM   4403  OE2 GLU P 275      13.257  -0.822  63.420  0.00  0.00      PROA  
ATOM   4404  C   GLU P 275      11.914   3.142  61.450  0.00  0.00      PROA  
ATOM   4405  O   GLU P 275      12.270   4.337  61.383  0.00  0.00      PROA  
ATOM   4406  N   THR P 276      10.627   2.807  61.579  0.00  0.00      PROA  
ATOM   4407  HN  THR P 276      10.355   1.849  61.517  0.00  0.00      PROA  
ATOM   4408  CA  THR P 276       9.565   3.790  61.867  0.00  0.00      PROA  
ATOM   4409  HA  THR P 276       9.951   4.798  61.819  0.00  0.00      PROA  
ATOM   4410  CB  THR P 276       8.283   3.531  61.065  0.00  0.00      PROA  
ATOM   4411  HB  THR P 276       7.990   2.460  61.108  0.00  0.00      PROA  
ATOM   4412  OG1 THR P 276       8.386   3.781  59.704  0.00  0.00      PROA  
ATOM   4413  HG1 THR P 276       8.883   3.011  59.416  0.00  0.00      PROA  
ATOM   4414  CG2 THR P 276       7.169   4.395  61.604  0.00  0.00      PROA  
ATOM   4415 HG21 THR P 276       6.701   4.031  62.543  0.00  0.00      PROA  
ATOM   4416 HG22 THR P 276       7.429   5.462  61.772  0.00  0.00      PROA  
ATOM   4417 HG23 THR P 276       6.344   4.446  60.862  0.00  0.00      PROA  
ATOM   4418  C   THR P 276       9.176   3.622  63.319  0.00  0.00      PROA  
ATOM   4419  O   THR P 276       8.681   2.552  63.721  0.00  0.00      PROA  
ATOM   4420  N   ILE P 277       9.481   4.624  64.188  0.00  0.00      PROA  
ATOM   4421  HN  ILE P 277       9.960   5.491  64.071  0.00  0.00      PROA  
ATOM   4422  CA  ILE P 277       9.093   4.494  65.634  0.00  0.00      PROA  
ATOM   4423  HA  ILE P 277       8.479   3.609  65.721  0.00  0.00      PROA  
ATOM   4424  CB  ILE P 277      10.423   4.414  66.466  0.00  0.00      PROA  
ATOM   4425  HB  ILE P 277      11.031   5.322  66.267  0.00  0.00      PROA  
ATOM   4426  CG2 ILE P 277      10.034   4.182  68.003  0.00  0.00      PROA  
ATOM   4427 HG21 ILE P 277       9.590   5.104  68.435  0.00  0.00      PROA  
ATOM   4428 HG22 ILE P 277       9.297   3.357  68.106  0.00  0.00      PROA  
ATOM   4429 HG23 ILE P 277      10.889   3.956  68.676  0.00  0.00      PROA  
ATOM   4430  CG1 ILE P 277      11.261   3.172  65.962  0.00  0.00      PROA  
ATOM   4431 HG11 ILE P 277      10.601   2.279  65.983  0.00  0.00      PROA  
ATOM   4432 HG12 ILE P 277      11.609   3.493  64.957  0.00  0.00      PROA  
ATOM   4433  CD  ILE P 277      12.505   2.842  66.834  0.00  0.00      PROA  
ATOM   4434  HD1 ILE P 277      13.142   3.751  66.885  0.00  0.00      PROA  
ATOM   4435  HD2 ILE P 277      12.204   2.636  67.883  0.00  0.00      PROA  
ATOM   4436  HD3 ILE P 277      13.060   1.988  66.390  0.00  0.00      PROA  
ATOM   4437  C   ILE P 277       8.179   5.572  66.070  0.00  0.00      PROA  
ATOM   4438  O   ILE P 277       8.209   6.667  65.514  0.00  0.00      PROA  
ATOM   4439  N   ARG P 278       7.284   5.306  67.053  0.00  0.00      PROA  
ATOM   4440  HN  ARG P 278       7.250   4.462  67.582  0.00  0.00      PROA  
ATOM   4441  CA  ARG P 278       6.298   6.253  67.404  0.00  0.00      PROA  
ATOM   4442  HA  ARG P 278       6.551   7.228  67.014  0.00  0.00      PROA  
ATOM   4443  CB  ARG P 278       4.850   5.981  67.046  0.00  0.00      PROA  
ATOM   4444  HB1 ARG P 278       4.524   4.979  67.399  0.00  0.00      PROA  
ATOM   4445  HB2 ARG P 278       4.140   6.770  67.372  0.00  0.00      PROA  
ATOM   4446  CG  ARG P 278       4.608   5.795  65.547  0.00  0.00      PROA  
ATOM   4447  HG1 ARG P 278       5.260   6.523  65.017  0.00  0.00      PROA  
ATOM   4448  HG2 ARG P 278       5.102   4.888  65.138  0.00  0.00      PROA  
ATOM   4449  CD  ARG P 278       3.186   5.702  64.966  0.00  0.00      PROA  
ATOM   4450  HD1 ARG P 278       2.704   6.701  64.906  0.00  0.00      PROA  
ATOM   4451  HD2 ARG P 278       3.198   5.218  63.965  0.00  0.00      PROA  
ATOM   4452  NE  ARG P 278       2.335   4.856  65.855  0.00  0.00      PROA  
ATOM   4453  HE  ARG P 278       2.249   5.212  66.786  0.00  0.00      PROA  
ATOM   4454  CZ  ARG P 278       1.310   4.148  65.516  0.00  0.00      PROA  
ATOM   4455  NH1 ARG P 278       0.952   3.793  64.327  0.00  0.00      PROA  
ATOM   4456 HH11 ARG P 278       0.141   3.211  64.253  0.00  0.00      PROA  
ATOM   4457 HH12 ARG P 278       1.652   3.787  63.614  0.00  0.00      PROA  
ATOM   4458  NH2 ARG P 278       0.422   3.987  66.520  0.00  0.00      PROA  
ATOM   4459 HH21 ARG P 278      -0.336   3.360  66.343  0.00  0.00      PROA  
ATOM   4460 HH22 ARG P 278       0.611   4.258  67.463  0.00  0.00      PROA  
ATOM   4461  C   ARG P 278       6.521   6.447  68.959  0.00  0.00      PROA  
ATOM   4462  O   ARG P 278       6.263   5.568  69.821  0.00  0.00      PROA  
ATOM   4463  N   LEU P 279       6.759   7.736  69.360  0.00  0.00      PROA  
ATOM   4464  HN  LEU P 279       6.889   8.481  68.710  0.00  0.00      PROA  
ATOM   4465  CA  LEU P 279       6.770   8.214  70.655  0.00  0.00      PROA  
ATOM   4466  HA  LEU P 279       6.740   7.525  71.486  0.00  0.00      PROA  
ATOM   4467  CB  LEU P 279       7.946   9.295  70.934  0.00  0.00      PROA  
ATOM   4468  HB1 LEU P 279       7.870  10.126  70.200  0.00  0.00      PROA  
ATOM   4469  HB2 LEU P 279       7.740   9.753  71.925  0.00  0.00      PROA  
ATOM   4470  CG  LEU P 279       9.359   8.660  70.827  0.00  0.00      PROA  
ATOM   4471  HG  LEU P 279       9.474   8.406  69.751  0.00  0.00      PROA  
ATOM   4472  CD1 LEU P 279      10.414   9.679  71.246  0.00  0.00      PROA  
ATOM   4473 HD11 LEU P 279      10.197   9.926  72.307  0.00  0.00      PROA  
ATOM   4474 HD12 LEU P 279      11.371   9.137  71.088  0.00  0.00      PROA  
ATOM   4475 HD13 LEU P 279      10.325  10.648  70.711  0.00  0.00      PROA  
ATOM   4476  CD2 LEU P 279       9.537   7.337  71.624  0.00  0.00      PROA  
ATOM   4477 HD21 LEU P 279      10.456   6.756  71.396  0.00  0.00      PROA  
ATOM   4478 HD22 LEU P 279       9.395   7.516  72.711  0.00  0.00      PROA  
ATOM   4479 HD23 LEU P 279       8.837   6.531  71.316  0.00  0.00      PROA  
ATOM   4480  C   LEU P 279       5.438   8.974  70.838  0.00  0.00      PROA  
ATOM   4481  O   LEU P 279       5.227  10.108  70.382  0.00  0.00      PROA  
ATOM   4482  N   GLU P 280       4.499   8.418  71.512  0.00  0.00      PROA  
ATOM   4483  HN  GLU P 280       4.708   7.546  71.949  0.00  0.00      PROA  
ATOM   4484  CA  GLU P 280       3.131   8.914  71.560  0.00  0.00      PROA  
ATOM   4485  HA  GLU P 280       3.004   9.744  70.881  0.00  0.00      PROA  
ATOM   4486  CB  GLU P 280       2.135   7.715  71.416  0.00  0.00      PROA  
ATOM   4487  HB1 GLU P 280       2.158   7.006  72.271  0.00  0.00      PROA  
ATOM   4488  HB2 GLU P 280       1.126   8.179  71.446  0.00  0.00      PROA  
ATOM   4489  CG  GLU P 280       2.375   6.986  70.028  0.00  0.00      PROA  
ATOM   4490  HG1 GLU P 280       2.332   7.741  69.215  0.00  0.00      PROA  
ATOM   4491  HG2 GLU P 280       3.394   6.543  70.012  0.00  0.00      PROA  
ATOM   4492  CD  GLU P 280       1.416   5.878  69.526  0.00  0.00      PROA  
ATOM   4493  OE1 GLU P 280       0.297   5.675  70.048  0.00  0.00      PROA  
ATOM   4494  OE2 GLU P 280       1.771   5.325  68.480  0.00  0.00      PROA  
ATOM   4495  C   GLU P 280       2.980   9.511  72.994  0.00  0.00      PROA  
ATOM   4496  O   GLU P 280       2.284  10.538  73.194  0.00  0.00      PROA  
ATOM   4497  N   GLN P 281       3.556   8.943  74.073  0.00  0.00      PROA  
ATOM   4498  HN  GLN P 281       4.135   8.152  73.887  0.00  0.00      PROA  
ATOM   4499  CA  GLN P 281       3.325   9.191  75.517  0.00  0.00      PROA  
ATOM   4500  HA  GLN P 281       2.255   9.138  75.654  0.00  0.00      PROA  
ATOM   4501  CB  GLN P 281       3.844   8.149  76.573  0.00  0.00      PROA  
ATOM   4502  HB1 GLN P 281       4.831   7.714  76.305  0.00  0.00      PROA  
ATOM   4503  HB2 GLN P 281       4.069   8.619  77.554  0.00  0.00      PROA  
ATOM   4504  CG  GLN P 281       2.833   6.970  76.922  0.00  0.00      PROA  
ATOM   4505  HG1 GLN P 281       3.392   6.283  77.593  0.00  0.00      PROA  
ATOM   4506  HG2 GLN P 281       1.957   7.386  77.463  0.00  0.00      PROA  
ATOM   4507  CD  GLN P 281       2.254   6.251  75.643  0.00  0.00      PROA  
ATOM   4508  OE1 GLN P 281       2.977   5.550  74.889  0.00  0.00      PROA  
ATOM   4509  NE2 GLN P 281       0.939   6.434  75.475  0.00  0.00      PROA  
ATOM   4510 HE21 GLN P 281       0.492   5.970  74.711  0.00  0.00      PROA  
ATOM   4511 HE22 GLN P 281       0.396   6.936  76.148  0.00  0.00      PROA  
ATOM   4512  C   GLN P 281       3.782  10.600  75.989  0.00  0.00      PROA  
ATOM   4513  O   GLN P 281       4.964  11.067  75.849  0.00  0.00      PROA  
ATOM   4514  N   ASN P 282       2.803  11.315  76.559  0.00  0.00      PROA  
ATOM   4515  HN  ASN P 282       1.913  10.916  76.763  0.00  0.00      PROA  
ATOM   4516  CA  ASN P 282       3.020  12.668  76.918  0.00  0.00      PROA  
ATOM   4517  HA  ASN P 282       3.791  13.124  76.314  0.00  0.00      PROA  
ATOM   4518  CB  ASN P 282       1.731  13.529  76.548  0.00  0.00      PROA  
ATOM   4519  HB1 ASN P 282       1.557  13.491  75.451  0.00  0.00      PROA  
ATOM   4520  HB2 ASN P 282       0.855  12.969  76.938  0.00  0.00      PROA  
ATOM   4521  CG  ASN P 282       1.791  14.964  77.078  0.00  0.00      PROA  
ATOM   4522  OD1 ASN P 282       1.806  15.338  78.269  0.00  0.00      PROA  
ATOM   4523  ND2 ASN P 282       1.880  15.915  76.088  0.00  0.00      PROA  
ATOM   4524 HD21 ASN P 282       1.779  16.855  76.416  0.00  0.00      PROA  
ATOM   4525 HD22 ASN P 282       2.130  15.696  75.145  0.00  0.00      PROA  
ATOM   4526  C   ASN P 282       3.369  12.677  78.418  0.00  0.00      PROA  
ATOM   4527  O   ASN P 282       2.629  12.239  79.271  0.00  0.00      PROA  
ATOM   4528  N   TYR P 283       4.527  13.229  78.956  0.00  0.00      PROA  
ATOM   4529  HN  TYR P 283       5.185  13.619  78.316  0.00  0.00      PROA  
ATOM   4530  CA  TYR P 283       4.848  13.053  80.363  0.00  0.00      PROA  
ATOM   4531  HA  TYR P 283       4.282  12.260  80.829  0.00  0.00      PROA  
ATOM   4532  CB  TYR P 283       6.379  12.777  80.407  0.00  0.00      PROA  
ATOM   4533  HB1 TYR P 283       6.914  13.650  79.974  0.00  0.00      PROA  
ATOM   4534  HB2 TYR P 283       6.745  12.550  81.431  0.00  0.00      PROA  
ATOM   4535  CG  TYR P 283       6.719  11.515  79.625  0.00  0.00      PROA  
ATOM   4536  CD1 TYR P 283       7.555  11.558  78.538  0.00  0.00      PROA  
ATOM   4537  HD1 TYR P 283       7.792  12.518  78.104  0.00  0.00      PROA  
ATOM   4538  CE1 TYR P 283       7.903  10.376  77.832  0.00  0.00      PROA  
ATOM   4539  HE1 TYR P 283       8.502  10.406  76.934  0.00  0.00      PROA  
ATOM   4540  CZ  TYR P 283       7.338   9.178  78.175  0.00  0.00      PROA  
ATOM   4541  OH  TYR P 283       7.359   8.042  77.356  0.00  0.00      PROA  
ATOM   4542  HH  TYR P 283       7.627   8.350  76.487  0.00  0.00      PROA  
ATOM   4543  CD2 TYR P 283       6.191  10.301  80.048  0.00  0.00      PROA  
ATOM   4544  HD2 TYR P 283       5.507  10.348  80.882  0.00  0.00      PROA  
ATOM   4545  CE2 TYR P 283       6.459   9.137  79.341  0.00  0.00      PROA  
ATOM   4546  HE2 TYR P 283       5.967   8.196  79.542  0.00  0.00      PROA  
ATOM   4547  C   TYR P 283       4.535  14.428  81.135  0.00  0.00      PROA  
ATOM   4548  O   TYR P 283       5.159  14.747  82.134  0.00  0.00      PROA  
ATOM   4549  N   ARG P 284       3.623  15.266  80.599  0.00  0.00      PROA  
ATOM   4550  HN  ARG P 284       3.005  14.878  79.919  0.00  0.00      PROA  
ATOM   4551  CA  ARG P 284       3.524  16.706  80.856  0.00  0.00      PROA  
ATOM   4552  HA  ARG P 284       4.116  16.831  81.750  0.00  0.00      PROA  
ATOM   4553  CB  ARG P 284       4.014  17.553  79.647  0.00  0.00      PROA  
ATOM   4554  HB1 ARG P 284       3.384  17.504  78.734  0.00  0.00      PROA  
ATOM   4555  HB2 ARG P 284       4.047  18.603  80.008  0.00  0.00      PROA  
ATOM   4556  CG  ARG P 284       5.394  17.136  79.064  0.00  0.00      PROA  
ATOM   4557  HG1 ARG P 284       5.447  16.043  78.870  0.00  0.00      PROA  
ATOM   4558  HG2 ARG P 284       5.539  17.726  78.134  0.00  0.00      PROA  
ATOM   4559  CD  ARG P 284       6.562  17.471  80.030  0.00  0.00      PROA  
ATOM   4560  HD1 ARG P 284       6.168  17.310  81.056  0.00  0.00      PROA  
ATOM   4561  HD2 ARG P 284       7.389  16.752  79.846  0.00  0.00      PROA  
ATOM   4562  NE  ARG P 284       7.054  18.817  79.818  0.00  0.00      PROA  
ATOM   4563  HE  ARG P 284       6.676  19.304  79.030  0.00  0.00      PROA  
ATOM   4564  CZ  ARG P 284       7.392  19.593  80.849  0.00  0.00      PROA  
ATOM   4565  NH1 ARG P 284       7.806  19.110  82.031  0.00  0.00      PROA  
ATOM   4566 HH11 ARG P 284       8.293  19.709  82.667  0.00  0.00      PROA  
ATOM   4567 HH12 ARG P 284       8.139  18.168  81.980  0.00  0.00      PROA  
ATOM   4568  NH2 ARG P 284       7.256  20.836  80.612  0.00  0.00      PROA  
ATOM   4569 HH21 ARG P 284       7.725  21.455  81.242  0.00  0.00      PROA  
ATOM   4570 HH22 ARG P 284       6.970  21.146  79.705  0.00  0.00      PROA  
ATOM   4571  C   ARG P 284       2.142  17.017  81.315  0.00  0.00      PROA  
ATOM   4572  O   ARG P 284       1.976  17.309  82.490  0.00  0.00      PROA  
ATOM   4573  N   SER P 285       1.110  17.137  80.437  0.00  0.00      PROA  
ATOM   4574  HN  SER P 285       1.337  16.950  79.484  0.00  0.00      PROA  
ATOM   4575  CA  SER P 285      -0.146  17.859  80.717  0.00  0.00      PROA  
ATOM   4576  HA  SER P 285      -0.018  18.676  81.411  0.00  0.00      PROA  
ATOM   4577  CB  SER P 285      -0.646  18.451  79.388  0.00  0.00      PROA  
ATOM   4578  HB1 SER P 285      -0.777  17.623  78.659  0.00  0.00      PROA  
ATOM   4579  HB2 SER P 285      -1.684  18.797  79.583  0.00  0.00      PROA  
ATOM   4580  OG  SER P 285       0.293  19.367  78.825  0.00  0.00      PROA  
ATOM   4581  HG1 SER P 285      -0.084  20.239  78.963  0.00  0.00      PROA  
ATOM   4582  C   SER P 285      -1.189  16.964  81.299  0.00  0.00      PROA  
ATOM   4583  O   SER P 285      -1.111  15.778  81.025  0.00  0.00      PROA  
ATOM   4584  N   THR P 286      -2.241  17.493  82.055  0.00  0.00      PROA  
ATOM   4585  HN  THR P 286      -2.252  18.477  82.211  0.00  0.00      PROA  
ATOM   4586  CA  THR P 286      -3.512  16.868  82.355  0.00  0.00      PROA  
ATOM   4587  HA  THR P 286      -3.292  16.120  83.103  0.00  0.00      PROA  
ATOM   4588  CB  THR P 286      -4.396  17.757  83.114  0.00  0.00      PROA  
ATOM   4589  HB  THR P 286      -5.413  17.311  83.149  0.00  0.00      PROA  
ATOM   4590  OG1 THR P 286      -4.433  19.055  82.647  0.00  0.00      PROA  
ATOM   4591  HG1 THR P 286      -5.289  19.433  82.862  0.00  0.00      PROA  
ATOM   4592  CG2 THR P 286      -3.799  17.887  84.506  0.00  0.00      PROA  
ATOM   4593 HG21 THR P 286      -3.460  17.010  85.098  0.00  0.00      PROA  
ATOM   4594 HG22 THR P 286      -3.003  18.662  84.532  0.00  0.00      PROA  
ATOM   4595 HG23 THR P 286      -4.564  18.283  85.207  0.00  0.00      PROA  
ATOM   4596  C   THR P 286      -4.302  16.294  81.188  0.00  0.00      PROA  
ATOM   4597  O   THR P 286      -4.291  16.749  80.075  0.00  0.00      PROA  
ATOM   4598  N   SER P 287      -5.034  15.204  81.467  0.00  0.00      PROA  
ATOM   4599  HN  SER P 287      -5.207  15.018  82.431  0.00  0.00      PROA  
ATOM   4600  CA  SER P 287      -5.658  14.357  80.460  0.00  0.00      PROA  
ATOM   4601  HA  SER P 287      -4.885  14.011  79.789  0.00  0.00      PROA  
ATOM   4602  CB  SER P 287      -6.393  13.220  81.114  0.00  0.00      PROA  
ATOM   4603  HB1 SER P 287      -7.001  13.394  82.027  0.00  0.00      PROA  
ATOM   4604  HB2 SER P 287      -6.933  12.593  80.372  0.00  0.00      PROA  
ATOM   4605  OG  SER P 287      -5.382  12.372  81.626  0.00  0.00      PROA  
ATOM   4606  HG1 SER P 287      -4.975  12.915  82.305  0.00  0.00      PROA  
ATOM   4607  C   SER P 287      -6.752  15.077  79.592  0.00  0.00      PROA  
ATOM   4608  O   SER P 287      -6.807  14.912  78.392  0.00  0.00      PROA  
ATOM   4609  N   ASN P 288      -7.606  15.917  80.172  0.00  0.00      PROA  
ATOM   4610  HN  ASN P 288      -7.629  16.084  81.155  0.00  0.00      PROA  
ATOM   4611  CA  ASN P 288      -8.559  16.718  79.310  0.00  0.00      PROA  
ATOM   4612  HA  ASN P 288      -9.217  16.037  78.791  0.00  0.00      PROA  
ATOM   4613  CB  ASN P 288      -9.578  17.622  80.209  0.00  0.00      PROA  
ATOM   4614  HB1 ASN P 288      -9.029  18.297  80.900  0.00  0.00      PROA  
ATOM   4615  HB2 ASN P 288     -10.125  18.206  79.438  0.00  0.00      PROA  
ATOM   4616  CG  ASN P 288     -10.609  16.966  81.060  0.00  0.00      PROA  
ATOM   4617  OD1 ASN P 288     -11.164  17.541  82.012  0.00  0.00      PROA  
ATOM   4618  ND2 ASN P 288     -10.944  15.675  80.732  0.00  0.00      PROA  
ATOM   4619 HD21 ASN P 288     -11.710  15.176  81.137  0.00  0.00      PROA  
ATOM   4620 HD22 ASN P 288     -10.500  15.222  79.959  0.00  0.00      PROA  
ATOM   4621  C   ASN P 288      -7.891  17.638  78.304  0.00  0.00      PROA  
ATOM   4622  O   ASN P 288      -8.383  17.800  77.212  0.00  0.00      PROA  
ATOM   4623  N   ILE P 289      -6.803  18.276  78.624  0.00  0.00      PROA  
ATOM   4624  HN  ILE P 289      -6.519  18.228  79.578  0.00  0.00      PROA  
ATOM   4625  CA  ILE P 289      -6.064  19.136  77.666  0.00  0.00      PROA  
ATOM   4626  HA  ILE P 289      -6.735  19.897  77.297  0.00  0.00      PROA  
ATOM   4627  CB  ILE P 289      -4.871  19.747  78.365  0.00  0.00      PROA  
ATOM   4628  HB  ILE P 289      -4.213  18.968  78.804  0.00  0.00      PROA  
ATOM   4629  CG2 ILE P 289      -4.036  20.566  77.386  0.00  0.00      PROA  
ATOM   4630 HG21 ILE P 289      -4.709  21.333  76.946  0.00  0.00      PROA  
ATOM   4631 HG22 ILE P 289      -3.169  21.097  77.833  0.00  0.00      PROA  
ATOM   4632 HG23 ILE P 289      -3.618  19.969  76.548  0.00  0.00      PROA  
ATOM   4633  CG1 ILE P 289      -5.430  20.650  79.546  0.00  0.00      PROA  
ATOM   4634 HG11 ILE P 289      -6.192  21.312  79.081  0.00  0.00      PROA  
ATOM   4635 HG12 ILE P 289      -5.804  20.013  80.376  0.00  0.00      PROA  
ATOM   4636  CD  ILE P 289      -4.514  21.714  80.241  0.00  0.00      PROA  
ATOM   4637  HD1 ILE P 289      -3.576  21.147  80.421  0.00  0.00      PROA  
ATOM   4638  HD2 ILE P 289      -4.325  22.631  79.643  0.00  0.00      PROA  
ATOM   4639  HD3 ILE P 289      -5.042  21.994  81.178  0.00  0.00      PROA  
ATOM   4640  C   ILE P 289      -5.599  18.348  76.401  0.00  0.00      PROA  
ATOM   4641  O   ILE P 289      -5.817  18.743  75.277  0.00  0.00      PROA  
ATOM   4642  N   LEU P 290      -5.085  17.108  76.613  0.00  0.00      PROA  
ATOM   4643  HN  LEU P 290      -5.109  16.746  77.542  0.00  0.00      PROA  
ATOM   4644  CA  LEU P 290      -4.601  16.248  75.587  0.00  0.00      PROA  
ATOM   4645  HA  LEU P 290      -4.046  16.928  74.959  0.00  0.00      PROA  
ATOM   4646  CB  LEU P 290      -3.709  15.159  76.192  0.00  0.00      PROA  
ATOM   4647  HB1 LEU P 290      -4.341  14.568  76.890  0.00  0.00      PROA  
ATOM   4648  HB2 LEU P 290      -3.343  14.490  75.385  0.00  0.00      PROA  
ATOM   4649  CG  LEU P 290      -2.598  15.651  77.114  0.00  0.00      PROA  
ATOM   4650  HG  LEU P 290      -3.102  16.350  77.816  0.00  0.00      PROA  
ATOM   4651  CD1 LEU P 290      -1.952  14.552  77.856  0.00  0.00      PROA  
ATOM   4652 HD11 LEU P 290      -1.192  15.032  78.509  0.00  0.00      PROA  
ATOM   4653 HD12 LEU P 290      -2.685  13.986  78.470  0.00  0.00      PROA  
ATOM   4654 HD13 LEU P 290      -1.405  13.962  77.090  0.00  0.00      PROA  
ATOM   4655  CD2 LEU P 290      -1.565  16.359  76.249  0.00  0.00      PROA  
ATOM   4656 HD21 LEU P 290      -0.638  16.449  76.854  0.00  0.00      PROA  
ATOM   4657 HD22 LEU P 290      -1.169  15.852  75.343  0.00  0.00      PROA  
ATOM   4658 HD23 LEU P 290      -1.913  17.353  75.893  0.00  0.00      PROA  
ATOM   4659  C   LEU P 290      -5.759  15.670  74.830  0.00  0.00      PROA  
ATOM   4660  O   LEU P 290      -5.720  15.687  73.606  0.00  0.00      PROA  
ATOM   4661  N   SER P 291      -6.856  15.319  75.599  0.00  0.00      PROA  
ATOM   4662  HN  SER P 291      -6.756  15.289  76.590  0.00  0.00      PROA  
ATOM   4663  CA  SER P 291      -8.131  14.998  75.062  0.00  0.00      PROA  
ATOM   4664  HA  SER P 291      -7.925  14.069  74.552  0.00  0.00      PROA  
ATOM   4665  CB  SER P 291      -9.353  14.769  76.058  0.00  0.00      PROA  
ATOM   4666  HB1 SER P 291      -9.485  15.663  76.704  0.00  0.00      PROA  
ATOM   4667  HB2 SER P 291     -10.272  14.518  75.486  0.00  0.00      PROA  
ATOM   4668  OG  SER P 291      -9.054  13.623  76.845  0.00  0.00      PROA  
ATOM   4669  HG1 SER P 291      -8.312  13.836  77.415  0.00  0.00      PROA  
ATOM   4670  C   SER P 291      -8.558  15.965  73.997  0.00  0.00      PROA  
ATOM   4671  O   SER P 291      -8.891  15.530  72.885  0.00  0.00      PROA  
ATOM   4672  N   ALA P 292      -8.495  17.268  74.304  0.00  0.00      PROA  
ATOM   4673  HN  ALA P 292      -8.067  17.403  75.195  0.00  0.00      PROA  
ATOM   4674  CA  ALA P 292      -8.743  18.358  73.419  0.00  0.00      PROA  
ATOM   4675  HA  ALA P 292      -9.806  18.370  73.224  0.00  0.00      PROA  
ATOM   4676  CB  ALA P 292      -8.651  19.730  74.137  0.00  0.00      PROA  
ATOM   4677  HB1 ALA P 292      -7.631  20.035  74.457  0.00  0.00      PROA  
ATOM   4678  HB2 ALA P 292      -8.822  20.582  73.445  0.00  0.00      PROA  
ATOM   4679  HB3 ALA P 292      -9.222  19.672  75.088  0.00  0.00      PROA  
ATOM   4680  C   ALA P 292      -7.893  18.465  72.117  0.00  0.00      PROA  
ATOM   4681  O   ALA P 292      -8.292  18.944  71.015  0.00  0.00      PROA  
ATOM   4682  N   ALA P 293      -6.597  18.185  72.296  0.00  0.00      PROA  
ATOM   4683  HN  ALA P 293      -6.253  17.888  73.183  0.00  0.00      PROA  
ATOM   4684  CA  ALA P 293      -5.646  18.127  71.194  0.00  0.00      PROA  
ATOM   4685  HA  ALA P 293      -5.765  19.123  70.796  0.00  0.00      PROA  
ATOM   4686  CB  ALA P 293      -4.263  18.003  71.742  0.00  0.00      PROA  
ATOM   4687  HB1 ALA P 293      -4.012  18.604  72.641  0.00  0.00      PROA  
ATOM   4688  HB2 ALA P 293      -3.932  16.984  72.036  0.00  0.00      PROA  
ATOM   4689  HB3 ALA P 293      -3.625  18.466  70.959  0.00  0.00      PROA  
ATOM   4690  C   ALA P 293      -5.856  17.057  70.165  0.00  0.00      PROA  
ATOM   4691  O   ALA P 293      -5.807  17.380  68.973  0.00  0.00      PROA  
ATOM   4692  N   ASN P 294      -6.219  15.779  70.574  0.00  0.00      PROA  
ATOM   4693  HN  ASN P 294      -6.051  15.537  71.527  0.00  0.00      PROA  
ATOM   4694  CA  ASN P 294      -6.709  14.697  69.713  0.00  0.00      PROA  
ATOM   4695  HA  ASN P 294      -5.862  14.608  69.048  0.00  0.00      PROA  
ATOM   4696  CB  ASN P 294      -6.926  13.435  70.541  0.00  0.00      PROA  
ATOM   4697  HB1 ASN P 294      -7.560  13.717  71.408  0.00  0.00      PROA  
ATOM   4698  HB2 ASN P 294      -7.394  12.551  70.056  0.00  0.00      PROA  
ATOM   4699  CG  ASN P 294      -5.545  12.945  70.996  0.00  0.00      PROA  
ATOM   4700  OD1 ASN P 294      -4.498  13.423  70.525  0.00  0.00      PROA  
ATOM   4701  ND2 ASN P 294      -5.545  11.923  71.865  0.00  0.00      PROA  
ATOM   4702 HD21 ASN P 294      -4.707  11.440  72.119  0.00  0.00      PROA  
ATOM   4703 HD22 ASN P 294      -6.365  11.714  72.397  0.00  0.00      PROA  
ATOM   4704  C   ASN P 294      -7.952  15.107  69.014  0.00  0.00      PROA  
ATOM   4705  O   ASN P 294      -8.312  14.744  67.884  0.00  0.00      PROA  
ATOM   4706  N   ALA P 295      -8.900  15.830  69.682  0.00  0.00      PROA  
ATOM   4707  HN  ALA P 295      -8.750  16.077  70.636  0.00  0.00      PROA  
ATOM   4708  CA  ALA P 295     -10.177  16.308  69.099  0.00  0.00      PROA  
ATOM   4709  HA  ALA P 295     -10.571  15.427  68.614  0.00  0.00      PROA  
ATOM   4710  CB  ALA P 295     -11.203  16.853  70.107  0.00  0.00      PROA  
ATOM   4711  HB1 ALA P 295     -11.547  16.183  70.924  0.00  0.00      PROA  
ATOM   4712  HB2 ALA P 295     -10.869  17.777  70.626  0.00  0.00      PROA  
ATOM   4713  HB3 ALA P 295     -12.163  17.097  69.604  0.00  0.00      PROA  
ATOM   4714  C   ALA P 295     -10.024  17.317  67.980  0.00  0.00      PROA  
ATOM   4715  O   ALA P 295     -10.521  17.159  66.888  0.00  0.00      PROA  
ATOM   4716  N   LEU P 296      -9.362  18.379  68.319  0.00  0.00      PROA  
ATOM   4717  HN  LEU P 296      -8.930  18.545  69.203  0.00  0.00      PROA  
ATOM   4718  CA  LEU P 296      -9.127  19.514  67.397  0.00  0.00      PROA  
ATOM   4719  HA  LEU P 296     -10.125  19.901  67.249  0.00  0.00      PROA  
ATOM   4720  CB  LEU P 296      -8.214  20.514  68.087  0.00  0.00      PROA  
ATOM   4721  HB1 LEU P 296      -8.714  20.811  69.034  0.00  0.00      PROA  
ATOM   4722  HB2 LEU P 296      -7.292  19.962  68.368  0.00  0.00      PROA  
ATOM   4723  CG  LEU P 296      -7.794  21.814  67.283  0.00  0.00      PROA  
ATOM   4724  HG  LEU P 296      -7.184  21.531  66.399  0.00  0.00      PROA  
ATOM   4725  CD1 LEU P 296      -8.932  22.614  66.842  0.00  0.00      PROA  
ATOM   4726 HD11 LEU P 296      -9.781  22.083  66.361  0.00  0.00      PROA  
ATOM   4727 HD12 LEU P 296      -9.222  23.162  67.764  0.00  0.00      PROA  
ATOM   4728 HD13 LEU P 296      -8.747  23.446  66.129  0.00  0.00      PROA  
ATOM   4729  CD2 LEU P 296      -7.001  22.691  68.260  0.00  0.00      PROA  
ATOM   4730 HD21 LEU P 296      -6.036  22.192  68.496  0.00  0.00      PROA  
ATOM   4731 HD22 LEU P 296      -6.777  23.665  67.775  0.00  0.00      PROA  
ATOM   4732 HD23 LEU P 296      -7.618  22.933  69.151  0.00  0.00      PROA  
ATOM   4733  C   LEU P 296      -8.454  19.181  66.063  0.00  0.00      PROA  
ATOM   4734  O   LEU P 296      -8.852  19.690  65.034  0.00  0.00      PROA  
ATOM   4735  N   ILE P 297      -7.292  18.381  66.121  0.00  0.00      PROA  
ATOM   4736  HN  ILE P 297      -7.093  18.102  67.057  0.00  0.00      PROA  
ATOM   4737  CA  ILE P 297      -6.486  18.007  64.953  0.00  0.00      PROA  
ATOM   4738  HA  ILE P 297      -6.221  18.940  64.478  0.00  0.00      PROA  
ATOM   4739  CB  ILE P 297      -5.243  17.279  65.397  0.00  0.00      PROA  
ATOM   4740  HB  ILE P 297      -4.870  17.787  66.312  0.00  0.00      PROA  
ATOM   4741  CG2 ILE P 297      -5.481  15.789  65.791  0.00  0.00      PROA  
ATOM   4742 HG21 ILE P 297      -6.241  15.652  66.590  0.00  0.00      PROA  
ATOM   4743 HG22 ILE P 297      -5.773  15.269  64.854  0.00  0.00      PROA  
ATOM   4744 HG23 ILE P 297      -4.465  15.438  66.068  0.00  0.00      PROA  
ATOM   4745  CG1 ILE P 297      -4.140  17.450  64.372  0.00  0.00      PROA  
ATOM   4746 HG11 ILE P 297      -3.394  16.790  64.865  0.00  0.00      PROA  
ATOM   4747 HG12 ILE P 297      -4.518  17.062  63.402  0.00  0.00      PROA  
ATOM   4748  CD  ILE P 297      -3.578  18.851  64.035  0.00  0.00      PROA  
ATOM   4749  HD1 ILE P 297      -3.417  19.470  64.944  0.00  0.00      PROA  
ATOM   4750  HD2 ILE P 297      -2.574  18.695  63.585  0.00  0.00      PROA  
ATOM   4751  HD3 ILE P 297      -4.249  19.331  63.291  0.00  0.00      PROA  
ATOM   4752  C   ILE P 297      -7.328  17.098  64.012  0.00  0.00      PROA  
ATOM   4753  O   ILE P 297      -7.114  17.097  62.822  0.00  0.00      PROA  
ATOM   4754  N   GLU P 298      -8.134  16.116  64.525  0.00  0.00      PROA  
ATOM   4755  HN  GLU P 298      -8.296  16.169  65.508  0.00  0.00      PROA  
ATOM   4756  CA  GLU P 298      -8.741  15.016  63.718  0.00  0.00      PROA  
ATOM   4757  HA  GLU P 298      -8.032  14.437  63.145  0.00  0.00      PROA  
ATOM   4758  CB  GLU P 298      -9.485  14.020  64.659  0.00  0.00      PROA  
ATOM   4759  HB1 GLU P 298      -8.709  13.505  65.266  0.00  0.00      PROA  
ATOM   4760  HB2 GLU P 298     -10.047  14.653  65.378  0.00  0.00      PROA  
ATOM   4761  CG  GLU P 298     -10.351  12.963  63.997  0.00  0.00      PROA  
ATOM   4762  HG1 GLU P 298     -11.233  13.287  63.405  0.00  0.00      PROA  
ATOM   4763  HG2 GLU P 298      -9.789  12.443  63.192  0.00  0.00      PROA  
ATOM   4764  CD  GLU P 298     -10.841  11.946  64.903  0.00  0.00      PROA  
ATOM   4765  OE1 GLU P 298      -9.958  11.287  65.531  0.00  0.00      PROA  
ATOM   4766  OE2 GLU P 298     -12.052  11.631  65.017  0.00  0.00      PROA  
ATOM   4767  C   GLU P 298      -9.538  15.569  62.553  0.00  0.00      PROA  
ATOM   4768  O   GLU P 298     -10.400  16.402  62.714  0.00  0.00      PROA  
ATOM   4769  N   ASN P 299      -9.361  15.015  61.350  0.00  0.00      PROA  
ATOM   4770  HN  ASN P 299      -8.923  14.124  61.251  0.00  0.00      PROA  
ATOM   4771  CA  ASN P 299      -9.942  15.588  60.189  0.00  0.00      PROA  
ATOM   4772  HA  ASN P 299     -10.988  15.378  60.019  0.00  0.00      PROA  
ATOM   4773  CB  ASN P 299      -9.629  17.135  59.982  0.00  0.00      PROA  
ATOM   4774  HB1 ASN P 299     -10.031  17.759  60.808  0.00  0.00      PROA  
ATOM   4775  HB2 ASN P 299      -8.520  17.195  59.964  0.00  0.00      PROA  
ATOM   4776  CG  ASN P 299     -10.184  17.757  58.748  0.00  0.00      PROA  
ATOM   4777  OD1 ASN P 299     -11.109  17.242  58.111  0.00  0.00      PROA  
ATOM   4778  ND2 ASN P 299      -9.600  18.868  58.368  0.00  0.00      PROA  
ATOM   4779 HD21 ASN P 299      -9.997  19.334  57.577  0.00  0.00      PROA  
ATOM   4780 HD22 ASN P 299      -8.866  19.350  58.849  0.00  0.00      PROA  
ATOM   4781  C   ASN P 299      -9.117  14.809  59.087  0.00  0.00      PROA  
ATOM   4782  O   ASN P 299      -7.883  14.547  59.169  0.00  0.00      PROA  
ATOM   4783  N   ASN P 300      -9.804  14.546  58.027  0.00  0.00      PROA  
ATOM   4784  HN  ASN P 300     -10.780  14.747  58.062  0.00  0.00      PROA  
ATOM   4785  CA  ASN P 300      -9.289  13.737  56.890  0.00  0.00      PROA  
ATOM   4786  HA  ASN P 300     -10.128  13.715  56.210  0.00  0.00      PROA  
ATOM   4787  CB  ASN P 300      -8.238  14.522  56.059  0.00  0.00      PROA  
ATOM   4788  HB1 ASN P 300      -8.748  15.429  55.669  0.00  0.00      PROA  
ATOM   4789  HB2 ASN P 300      -7.473  14.940  56.749  0.00  0.00      PROA  
ATOM   4790  CG  ASN P 300      -7.442  13.764  54.991  0.00  0.00      PROA  
ATOM   4791  OD1 ASN P 300      -8.099  13.017  54.234  0.00  0.00      PROA  
ATOM   4792  ND2 ASN P 300      -6.090  13.851  54.900  0.00  0.00      PROA  
ATOM   4793 HD21 ASN P 300      -5.575  14.482  55.481  0.00  0.00      PROA  
ATOM   4794 HD22 ASN P 300      -5.541  13.263  54.306  0.00  0.00      PROA  
ATOM   4795  C   ASN P 300      -9.088  12.311  57.211  0.00  0.00      PROA  
ATOM   4796  O   ASN P 300      -8.459  11.905  58.192  0.00  0.00      PROA  
ATOM   4797  N   ASN P 301      -9.714  11.405  56.431  0.00  0.00      PROA  
ATOM   4798  HN  ASN P 301     -10.361  11.609  55.701  0.00  0.00      PROA  
ATOM   4799  CA  ASN P 301      -9.632   9.943  56.684  0.00  0.00      PROA  
ATOM   4800  HA  ASN P 301      -9.484   9.764  57.738  0.00  0.00      PROA  
ATOM   4801  CB  ASN P 301     -10.897   9.143  56.235  0.00  0.00      PROA  
ATOM   4802  HB1 ASN P 301     -11.123   9.490  55.204  0.00  0.00      PROA  
ATOM   4803  HB2 ASN P 301     -10.704   8.060  56.387  0.00  0.00      PROA  
ATOM   4804  CG  ASN P 301     -12.077   9.448  57.192  0.00  0.00      PROA  
ATOM   4805  OD1 ASN P 301     -11.872   9.773  58.378  0.00  0.00      PROA  
ATOM   4806  ND2 ASN P 301     -13.326   9.369  56.737  0.00  0.00      PROA  
ATOM   4807 HD21 ASN P 301     -14.064   9.654  57.348  0.00  0.00      PROA  
ATOM   4808 HD22 ASN P 301     -13.641   9.057  55.840  0.00  0.00      PROA  
ATOM   4809  C   ASN P 301      -8.313   9.390  56.087  0.00  0.00      PROA  
ATOM   4810  O   ASN P 301      -7.884   8.286  56.356  0.00  0.00      PROA  
ATOM   4811  N   GLY P 302      -7.667  10.257  55.216  0.00  0.00      PROA  
ATOM   4812  HN  GLY P 302      -8.097  11.098  54.897  0.00  0.00      PROA  
ATOM   4813  CA  GLY P 302      -6.298  10.013  54.801  0.00  0.00      PROA  
ATOM   4814  HA1 GLY P 302      -6.087  10.771  54.062  0.00  0.00      PROA  
ATOM   4815  HA2 GLY P 302      -6.199   9.048  54.327  0.00  0.00      PROA  
ATOM   4816  C   GLY P 302      -5.210  10.194  55.837  0.00  0.00      PROA  
ATOM   4817  O   GLY P 302      -4.241   9.418  55.892  0.00  0.00      PROA  
ATOM   4818  N   ARG P 303      -5.479  11.129  56.781  0.00  0.00      PROA  
ATOM   4819  HN  ARG P 303      -6.288  11.709  56.730  0.00  0.00      PROA  
ATOM   4820  CA  ARG P 303      -4.496  11.482  57.833  0.00  0.00      PROA  
ATOM   4821  HA  ARG P 303      -3.575  11.777  57.350  0.00  0.00      PROA  
ATOM   4822  CB  ARG P 303      -4.924  12.746  58.669  0.00  0.00      PROA  
ATOM   4823  HB1 ARG P 303      -4.646  13.634  58.061  0.00  0.00      PROA  
ATOM   4824  HB2 ARG P 303      -6.034  12.751  58.717  0.00  0.00      PROA  
ATOM   4825  CG  ARG P 303      -4.342  12.769  60.093  0.00  0.00      PROA  
ATOM   4826  HG1 ARG P 303      -4.704  11.854  60.608  0.00  0.00      PROA  
ATOM   4827  HG2 ARG P 303      -3.244  12.673  59.955  0.00  0.00      PROA  
ATOM   4828  CD  ARG P 303      -4.583  14.021  60.885  0.00  0.00      PROA  
ATOM   4829  HD1 ARG P 303      -4.134  14.876  60.336  0.00  0.00      PROA  
ATOM   4830  HD2 ARG P 303      -5.658  14.225  61.074  0.00  0.00      PROA  
ATOM   4831  NE  ARG P 303      -3.824  13.888  62.179  0.00  0.00      PROA  
ATOM   4832  HE  ARG P 303      -3.006  14.463  62.180  0.00  0.00      PROA  
ATOM   4833  CZ  ARG P 303      -4.066  12.949  63.138  0.00  0.00      PROA  
ATOM   4834  NH1 ARG P 303      -5.235  12.369  63.191  0.00  0.00      PROA  
ATOM   4835 HH11 ARG P 303      -5.392  11.902  64.060  0.00  0.00      PROA  
ATOM   4836 HH12 ARG P 303      -5.931  12.490  62.483  0.00  0.00      PROA  
ATOM   4837  NH2 ARG P 303      -3.155  12.756  64.065  0.00  0.00      PROA  
ATOM   4838 HH21 ARG P 303      -3.265  12.086  64.799  0.00  0.00      PROA  
ATOM   4839 HH22 ARG P 303      -2.268  13.206  63.960  0.00  0.00      PROA  
ATOM   4840  C   ARG P 303      -4.248  10.251  58.667  0.00  0.00      PROA  
ATOM   4841  O   ARG P 303      -5.180   9.464  58.885  0.00  0.00      PROA  
ATOM   4842  N   LEU P 304      -3.022   9.973  59.210  0.00  0.00      PROA  
ATOM   4843  HN  LEU P 304      -2.294  10.649  59.119  0.00  0.00      PROA  
ATOM   4844  CA  LEU P 304      -2.699   8.922  60.090  0.00  0.00      PROA  
ATOM   4845  HA  LEU P 304      -3.085   8.000  59.682  0.00  0.00      PROA  
ATOM   4846  CB  LEU P 304      -1.169   8.661  60.052  0.00  0.00      PROA  
ATOM   4847  HB1 LEU P 304      -0.859   8.690  58.986  0.00  0.00      PROA  
ATOM   4848  HB2 LEU P 304      -0.687   9.486  60.619  0.00  0.00      PROA  
ATOM   4849  CG  LEU P 304      -0.736   7.249  60.632  0.00  0.00      PROA  
ATOM   4850  HG  LEU P 304      -1.653   6.622  60.604  0.00  0.00      PROA  
ATOM   4851  CD1 LEU P 304       0.477   6.689  59.913  0.00  0.00      PROA  
ATOM   4852 HD11 LEU P 304       0.326   6.704  58.812  0.00  0.00      PROA  
ATOM   4853 HD12 LEU P 304       1.391   7.263  60.177  0.00  0.00      PROA  
ATOM   4854 HD13 LEU P 304       0.688   5.666  60.290  0.00  0.00      PROA  
ATOM   4855  CD2 LEU P 304      -0.327   7.224  62.090  0.00  0.00      PROA  
ATOM   4856 HD21 LEU P 304       0.616   7.788  62.255  0.00  0.00      PROA  
ATOM   4857 HD22 LEU P 304      -1.130   7.471  62.817  0.00  0.00      PROA  
ATOM   4858 HD23 LEU P 304      -0.134   6.167  62.372  0.00  0.00      PROA  
ATOM   4859  C   LEU P 304      -3.247   9.016  61.482  0.00  0.00      PROA  
ATOM   4860  O   LEU P 304      -3.042  10.064  62.170  0.00  0.00      PROA  
ATOM   4861  N   GLY P 305      -3.919   7.954  61.943  0.00  0.00      PROA  
ATOM   4862  HN  GLY P 305      -3.957   7.080  61.463  0.00  0.00      PROA  
ATOM   4863  CA  GLY P 305      -4.589   7.959  63.224  0.00  0.00      PROA  
ATOM   4864  HA1 GLY P 305      -5.334   7.183  63.127  0.00  0.00      PROA  
ATOM   4865  HA2 GLY P 305      -5.004   8.949  63.340  0.00  0.00      PROA  
ATOM   4866  C   GLY P 305      -3.613   7.723  64.397  0.00  0.00      PROA  
ATOM   4867  O   GLY P 305      -3.697   6.836  65.227  0.00  0.00      PROA  
ATOM   4868  N   LYS P 306      -2.694   8.671  64.559  0.00  0.00      PROA  
ATOM   4869  HN  LYS P 306      -2.572   9.364  63.853  0.00  0.00      PROA  
ATOM   4870  CA  LYS P 306      -1.836   8.803  65.719  0.00  0.00      PROA  
ATOM   4871  HA  LYS P 306      -1.981   7.889  66.274  0.00  0.00      PROA  
ATOM   4872  CB  LYS P 306      -0.293   9.015  65.337  0.00  0.00      PROA  
ATOM   4873  HB1 LYS P 306       0.238   9.189  66.298  0.00  0.00      PROA  
ATOM   4874  HB2 LYS P 306       0.224   8.153  64.864  0.00  0.00      PROA  
ATOM   4875  CG  LYS P 306      -0.050  10.268  64.391  0.00  0.00      PROA  
ATOM   4876  HG1 LYS P 306      -0.230   9.986  63.331  0.00  0.00      PROA  
ATOM   4877  HG2 LYS P 306      -0.597  11.195  64.666  0.00  0.00      PROA  
ATOM   4878  CD  LYS P 306       1.449  10.832  64.480  0.00  0.00      PROA  
ATOM   4879  HD1 LYS P 306       1.511  11.447  65.403  0.00  0.00      PROA  
ATOM   4880  HD2 LYS P 306       2.157   9.980  64.560  0.00  0.00      PROA  
ATOM   4881  CE  LYS P 306       2.042  11.520  63.303  0.00  0.00      PROA  
ATOM   4882  HE1 LYS P 306       3.122  11.763  63.405  0.00  0.00      PROA  
ATOM   4883  HE2 LYS P 306       1.856  10.925  62.384  0.00  0.00      PROA  
ATOM   4884  NZ  LYS P 306       1.359  12.812  63.121  0.00  0.00      PROA  
ATOM   4885  HZ1 LYS P 306       0.323  12.824  63.215  0.00  0.00      PROA  
ATOM   4886  HZ2 LYS P 306       1.804  13.471  63.791  0.00  0.00      PROA  
ATOM   4887  HZ3 LYS P 306       1.550  13.340  62.246  0.00  0.00      PROA  
ATOM   4888  C   LYS P 306      -2.417   9.854  66.689  0.00  0.00      PROA  
ATOM   4889  O   LYS P 306      -3.060  10.759  66.276  0.00  0.00      PROA  
ATOM   4890  N   LYS P 307      -2.250   9.650  68.037  0.00  0.00      PROA  
ATOM   4891  HN  LYS P 307      -1.839   8.768  68.253  0.00  0.00      PROA  
ATOM   4892  CA  LYS P 307      -2.904  10.353  69.092  0.00  0.00      PROA  
ATOM   4893  HA  LYS P 307      -3.095  11.402  68.916  0.00  0.00      PROA  
ATOM   4894  CB  LYS P 307      -4.213   9.594  69.398  0.00  0.00      PROA  
ATOM   4895  HB1 LYS P 307      -3.998   8.505  69.456  0.00  0.00      PROA  
ATOM   4896  HB2 LYS P 307      -4.417   9.845  70.461  0.00  0.00      PROA  
ATOM   4897  CG  LYS P 307      -5.447   9.782  68.562  0.00  0.00      PROA  
ATOM   4898  HG1 LYS P 307      -5.529  10.887  68.482  0.00  0.00      PROA  
ATOM   4899  HG2 LYS P 307      -5.404   9.217  67.606  0.00  0.00      PROA  
ATOM   4900  CD  LYS P 307      -6.715   9.147  69.178  0.00  0.00      PROA  
ATOM   4901  HD1 LYS P 307      -6.640   8.084  69.494  0.00  0.00      PROA  
ATOM   4902  HD2 LYS P 307      -6.986   9.726  70.086  0.00  0.00      PROA  
ATOM   4903  CE  LYS P 307      -7.977   9.262  68.179  0.00  0.00      PROA  
ATOM   4904  HE1 LYS P 307      -7.942  10.302  67.790  0.00  0.00      PROA  
ATOM   4905  HE2 LYS P 307      -7.946   8.545  67.331  0.00  0.00      PROA  
ATOM   4906  NZ  LYS P 307      -9.189   9.124  68.915  0.00  0.00      PROA  
ATOM   4907  HZ1 LYS P 307     -10.062   9.329  68.388  0.00  0.00      PROA  
ATOM   4908  HZ2 LYS P 307      -9.295   8.217  69.413  0.00  0.00      PROA  
ATOM   4909  HZ3 LYS P 307      -9.169   9.865  69.643  0.00  0.00      PROA  
ATOM   4910  C   LYS P 307      -1.973  10.382  70.350  0.00  0.00      PROA  
ATOM   4911  O   LYS P 307      -1.263   9.402  70.637  0.00  0.00      PROA  
ATOM   4912  N   LEU P 308      -1.877  11.601  71.075  0.00  0.00      PROA  
ATOM   4913  HN  LEU P 308      -2.394  12.366  70.699  0.00  0.00      PROA  
ATOM   4914  CA  LEU P 308      -1.272  11.778  72.398  0.00  0.00      PROA  
ATOM   4915  HA  LEU P 308      -0.325  11.277  72.265  0.00  0.00      PROA  
ATOM   4916  CB  LEU P 308      -1.074  13.272  72.898  0.00  0.00      PROA  
ATOM   4917  HB1 LEU P 308      -2.092  13.672  73.094  0.00  0.00      PROA  
ATOM   4918  HB2 LEU P 308      -0.509  13.347  73.852  0.00  0.00      PROA  
ATOM   4919  CG  LEU P 308      -0.144  14.104  71.935  0.00  0.00      PROA  
ATOM   4920  HG  LEU P 308      -0.488  14.029  70.881  0.00  0.00      PROA  
ATOM   4921  CD1 LEU P 308      -0.285  15.581  72.302  0.00  0.00      PROA  
ATOM   4922 HD11 LEU P 308       0.036  15.770  73.349  0.00  0.00      PROA  
ATOM   4923 HD12 LEU P 308       0.326  16.092  71.527  0.00  0.00      PROA  
ATOM   4924 HD13 LEU P 308      -1.360  15.847  72.212  0.00  0.00      PROA  
ATOM   4925  CD2 LEU P 308       1.291  13.577  71.996  0.00  0.00      PROA  
ATOM   4926 HD21 LEU P 308       1.772  14.038  71.107  0.00  0.00      PROA  
ATOM   4927 HD22 LEU P 308       1.828  13.871  72.923  0.00  0.00      PROA  
ATOM   4928 HD23 LEU P 308       1.336  12.472  71.895  0.00  0.00      PROA  
ATOM   4929  C   LEU P 308      -2.001  11.062  73.440  0.00  0.00      PROA  
ATOM   4930  O   LEU P 308      -3.187  10.867  73.356  0.00  0.00      PROA  
ATOM   4931  N   TRP P 309      -1.318  10.611  74.495  0.00  0.00      PROA  
ATOM   4932  HN  TRP P 309      -0.333  10.753  74.426  0.00  0.00      PROA  
ATOM   4933  CA  TRP P 309      -1.939   9.891  75.609  0.00  0.00      PROA  
ATOM   4934  HA  TRP P 309      -2.928  10.262  75.833  0.00  0.00      PROA  
ATOM   4935  CB  TRP P 309      -2.124   8.360  75.307  0.00  0.00      PROA  
ATOM   4936  HB1 TRP P 309      -2.605   8.281  74.308  0.00  0.00      PROA  
ATOM   4937  HB2 TRP P 309      -1.175   7.787  75.230  0.00  0.00      PROA  
ATOM   4938  CG  TRP P 309      -3.037   7.632  76.171  0.00  0.00      PROA  
ATOM   4939  CD1 TRP P 309      -2.755   7.067  77.339  0.00  0.00      PROA  
ATOM   4940  HD1 TRP P 309      -1.731   6.852  77.606  0.00  0.00      PROA  
ATOM   4941  NE1 TRP P 309      -3.919   6.711  78.030  0.00  0.00      PROA  
ATOM   4942  HE1 TRP P 309      -3.954   6.183  78.850  0.00  0.00      PROA  
ATOM   4943  CE2 TRP P 309      -4.932   7.175  77.374  0.00  0.00      PROA  
ATOM   4944  CD2 TRP P 309      -4.475   7.697  76.129  0.00  0.00      PROA  
ATOM   4945  CE3 TRP P 309      -5.425   8.246  75.261  0.00  0.00      PROA  
ATOM   4946  HE3 TRP P 309      -5.134   8.833  74.402  0.00  0.00      PROA  
ATOM   4947  CZ3 TRP P 309      -6.807   8.147  75.554  0.00  0.00      PROA  
ATOM   4948  HZ3 TRP P 309      -7.569   8.472  74.862  0.00  0.00      PROA  
ATOM   4949  CZ2 TRP P 309      -6.311   7.058  77.642  0.00  0.00      PROA  
ATOM   4950  HZ2 TRP P 309      -6.674   6.660  78.578  0.00  0.00      PROA  
ATOM   4951  CH2 TRP P 309      -7.219   7.565  76.765  0.00  0.00      PROA  
ATOM   4952  HH2 TRP P 309      -8.271   7.556  77.010  0.00  0.00      PROA  
ATOM   4953  C   TRP P 309      -1.040  10.123  76.788  0.00  0.00      PROA  
ATOM   4954  O   TRP P 309       0.090  10.614  76.711  0.00  0.00      PROA  
ATOM   4955  N   THR P 310      -1.498   9.820  78.030  0.00  0.00      PROA  
ATOM   4956  HN  THR P 310      -2.467   9.657  78.195  0.00  0.00      PROA  
ATOM   4957  CA  THR P 310      -0.779  10.062  79.264  0.00  0.00      PROA  
ATOM   4958  HA  THR P 310       0.229   9.764  79.015  0.00  0.00      PROA  
ATOM   4959  CB  THR P 310      -0.821  11.610  79.655  0.00  0.00      PROA  
ATOM   4960  HB  THR P 310      -0.773  12.262  78.756  0.00  0.00      PROA  
ATOM   4961  OG1 THR P 310       0.226  12.010  80.562  0.00  0.00      PROA  
ATOM   4962  HG1 THR P 310       1.051  11.852  80.098  0.00  0.00      PROA  
ATOM   4963  CG2 THR P 310      -2.144  11.988  80.361  0.00  0.00      PROA  
ATOM   4964 HG21 THR P 310      -2.282  11.260  81.189  0.00  0.00      PROA  
ATOM   4965 HG22 THR P 310      -2.026  13.045  80.682  0.00  0.00      PROA  
ATOM   4966 HG23 THR P 310      -2.990  11.835  79.658  0.00  0.00      PROA  
ATOM   4967  C   THR P 310      -1.205   9.222  80.458  0.00  0.00      PROA  
ATOM   4968  O   THR P 310      -2.377   8.858  80.498  0.00  0.00      PROA  
ATOM   4969  N   ASP P 311      -0.319   9.056  81.454  0.00  0.00      PROA  
ATOM   4970  HN  ASP P 311       0.608   9.405  81.337  0.00  0.00      PROA  
ATOM   4971  CA  ASP P 311      -0.687   8.549  82.770  0.00  0.00      PROA  
ATOM   4972  HA  ASP P 311      -1.558   7.927  82.624  0.00  0.00      PROA  
ATOM   4973  CB  ASP P 311       0.387   7.560  83.217  0.00  0.00      PROA  
ATOM   4974  HB1 ASP P 311       1.411   7.957  83.386  0.00  0.00      PROA  
ATOM   4975  HB2 ASP P 311       0.081   6.979  84.114  0.00  0.00      PROA  
ATOM   4976  CG  ASP P 311       0.524   6.454  82.168  0.00  0.00      PROA  
ATOM   4977  OD1 ASP P 311      -0.436   6.077  81.465  0.00  0.00      PROA  
ATOM   4978  OD2 ASP P 311       1.644   5.879  82.066  0.00  0.00      PROA  
ATOM   4979  C   ASP P 311      -0.928   9.634  83.733  0.00  0.00      PROA  
ATOM   4980  O   ASP P 311      -1.286   9.374  84.919  0.00  0.00      PROA  
ATOM   4981  N   GLY P 312      -0.628  10.924  83.408  0.00  0.00      PROA  
ATOM   4982  HN  GLY P 312      -0.169  11.041  82.530  0.00  0.00      PROA  
ATOM   4983  CA  GLY P 312      -1.085  12.083  84.211  0.00  0.00      PROA  
ATOM   4984  HA1 GLY P 312      -0.788  12.900  83.570  0.00  0.00      PROA  
ATOM   4985  HA2 GLY P 312      -0.421  11.990  85.058  0.00  0.00      PROA  
ATOM   4986  C   GLY P 312      -2.461  12.289  84.568  0.00  0.00      PROA  
ATOM   4987  O   GLY P 312      -3.353  11.653  83.937  0.00  0.00      PROA  
ATOM   4988  N   ALA P 313      -2.799  13.068  85.583  0.00  0.00      PROA  
ATOM   4989  HN  ALA P 313      -2.048  13.488  86.087  0.00  0.00      PROA  
ATOM   4990  CA  ALA P 313      -4.089  13.406  86.118  0.00  0.00      PROA  
ATOM   4991  HA  ALA P 313      -4.498  12.476  86.484  0.00  0.00      PROA  
ATOM   4992  CB  ALA P 313      -3.909  14.315  87.393  0.00  0.00      PROA  
ATOM   4993  HB1 ALA P 313      -4.800  14.443  88.044  0.00  0.00      PROA  
ATOM   4994  HB2 ALA P 313      -3.153  13.867  88.073  0.00  0.00      PROA  
ATOM   4995  HB3 ALA P 313      -3.486  15.303  87.110  0.00  0.00      PROA  
ATOM   4996  C   ALA P 313      -5.226  14.026  85.306  0.00  0.00      PROA  
ATOM   4997  O   ALA P 313      -5.003  14.531  84.253  0.00  0.00      PROA  
ATOM   4998  N   ASP P 314      -6.485  13.857  85.730  0.00  0.00      PROA  
ATOM   4999  HN  ASP P 314      -6.813  13.282  86.476  0.00  0.00      PROA  
ATOM   5000  CA  ASP P 314      -7.604  14.403  85.042  0.00  0.00      PROA  
ATOM   5001  HA  ASP P 314      -7.546  14.046  84.025  0.00  0.00      PROA  
ATOM   5002  CB  ASP P 314      -8.978  13.873  85.595  0.00  0.00      PROA  
ATOM   5003  HB1 ASP P 314      -9.799  14.550  85.274  0.00  0.00      PROA  
ATOM   5004  HB2 ASP P 314      -9.145  12.871  85.144  0.00  0.00      PROA  
ATOM   5005  CG  ASP P 314      -9.187  13.763  87.107  0.00  0.00      PROA  
ATOM   5006  OD1 ASP P 314      -8.460  14.303  87.933  0.00  0.00      PROA  
ATOM   5007  OD2 ASP P 314     -10.183  13.099  87.520  0.00  0.00      PROA  
ATOM   5008  C   ASP P 314      -7.751  15.888  84.934  0.00  0.00      PROA  
ATOM   5009  O   ASP P 314      -8.075  16.400  83.851  0.00  0.00      PROA  
ATOM   5010  N   GLY P 315      -7.516  16.669  86.038  0.00  0.00      PROA  
ATOM   5011  HN  GLY P 315      -7.343  16.210  86.906  0.00  0.00      PROA  
ATOM   5012  CA  GLY P 315      -7.659  18.110  86.151  0.00  0.00      PROA  
ATOM   5013  HA1 GLY P 315      -6.995  18.637  85.482  0.00  0.00      PROA  
ATOM   5014  HA2 GLY P 315      -7.394  18.265  87.186  0.00  0.00      PROA  
ATOM   5015  C   GLY P 315      -9.070  18.657  85.883  0.00  0.00      PROA  
ATOM   5016  O   GLY P 315     -10.122  17.984  85.830  0.00  0.00      PROA  
ATOM   5017  N   GLU P 316      -9.119  19.977  85.736  0.00  0.00      PROA  
ATOM   5018  HN  GLU P 316      -8.280  20.515  85.756  0.00  0.00      PROA  
ATOM   5019  CA  GLU P 316     -10.299  20.728  85.357  0.00  0.00      PROA  
ATOM   5020  HA  GLU P 316     -11.172  20.371  85.883  0.00  0.00      PROA  
ATOM   5021  CB  GLU P 316     -10.098  22.197  85.794  0.00  0.00      PROA  
ATOM   5022  HB1 GLU P 316      -9.133  22.621  85.442  0.00  0.00      PROA  
ATOM   5023  HB2 GLU P 316     -10.999  22.731  85.424  0.00  0.00      PROA  
ATOM   5024  CG  GLU P 316     -10.062  22.448  87.339  0.00  0.00      PROA  
ATOM   5025  HG1 GLU P 316     -11.040  22.164  87.784  0.00  0.00      PROA  
ATOM   5026  HG2 GLU P 316      -9.240  21.942  87.889  0.00  0.00      PROA  
ATOM   5027  CD  GLU P 316      -9.980  23.915  87.674  0.00  0.00      PROA  
ATOM   5028  OE1 GLU P 316     -10.869  24.510  88.282  0.00  0.00      PROA  
ATOM   5029  OE2 GLU P 316      -8.986  24.607  87.307  0.00  0.00      PROA  
ATOM   5030  C   GLU P 316     -10.500  20.783  83.876  0.00  0.00      PROA  
ATOM   5031  O   GLU P 316      -9.496  20.956  83.204  0.00  0.00      PROA  
ATOM   5032  N   PRO P 317     -11.734  20.600  83.354  0.00  0.00      PROA  
ATOM   5033  CD  PRO P 317     -12.949  20.352  84.140  0.00  0.00      PROA  
ATOM   5034  HD1 PRO P 317     -13.001  21.032  85.018  0.00  0.00      PROA  
ATOM   5035  HD2 PRO P 317     -13.081  19.268  84.345  0.00  0.00      PROA  
ATOM   5036  CA  PRO P 317     -12.003  20.988  81.958  0.00  0.00      PROA  
ATOM   5037  HA  PRO P 317     -11.380  20.431  81.273  0.00  0.00      PROA  
ATOM   5038  CB  PRO P 317     -13.537  20.703  81.804  0.00  0.00      PROA  
ATOM   5039  HB1 PRO P 317     -13.770  19.643  81.566  0.00  0.00      PROA  
ATOM   5040  HB2 PRO P 317     -13.980  21.341  81.009  0.00  0.00      PROA  
ATOM   5041  CG  PRO P 317     -14.134  20.765  83.223  0.00  0.00      PROA  
ATOM   5042  HG1 PRO P 317     -15.122  20.259  83.266  0.00  0.00      PROA  
ATOM   5043  HG2 PRO P 317     -14.463  21.801  83.453  0.00  0.00      PROA  
ATOM   5044  C   PRO P 317     -11.664  22.457  81.544  0.00  0.00      PROA  
ATOM   5045  O   PRO P 317     -11.472  23.412  82.243  0.00  0.00      PROA  
ATOM   5046  N   ILE P 318     -11.575  22.761  80.221  0.00  0.00      PROA  
ATOM   5047  HN  ILE P 318     -11.762  22.100  79.498  0.00  0.00      PROA  
ATOM   5048  CA  ILE P 318     -11.165  23.994  79.659  0.00  0.00      PROA  
ATOM   5049  HA  ILE P 318     -10.198  24.204  80.092  0.00  0.00      PROA  
ATOM   5050  CB  ILE P 318     -10.933  23.942  78.152  0.00  0.00      PROA  
ATOM   5051  HB  ILE P 318     -11.807  23.451  77.672  0.00  0.00      PROA  
ATOM   5052  CG2 ILE P 318     -10.980  25.334  77.529  0.00  0.00      PROA  
ATOM   5053 HG21 ILE P 318     -10.186  26.004  77.923  0.00  0.00      PROA  
ATOM   5054 HG22 ILE P 318     -10.751  25.134  76.461  0.00  0.00      PROA  
ATOM   5055 HG23 ILE P 318     -11.933  25.897  77.429  0.00  0.00      PROA  
ATOM   5056  CG1 ILE P 318      -9.611  23.245  77.807  0.00  0.00      PROA  
ATOM   5057 HG11 ILE P 318      -9.259  23.450  76.773  0.00  0.00      PROA  
ATOM   5058 HG12 ILE P 318      -8.891  23.632  78.559  0.00  0.00      PROA  
ATOM   5059  CD  ILE P 318      -9.622  21.732  77.856  0.00  0.00      PROA  
ATOM   5060  HD1 ILE P 318      -9.622  21.230  78.847  0.00  0.00      PROA  
ATOM   5061  HD2 ILE P 318     -10.447  21.251  77.288  0.00  0.00      PROA  
ATOM   5062  HD3 ILE P 318      -8.651  21.551  77.348  0.00  0.00      PROA
[truncated: 522,511 more chars]
