# Supplementary material for: Free-energy simulations reveal molecular mechanism for functional switch of a DNA helicase
Source: eLife. 2018 Apr 17;7:e34186. doi: 10.7554/eLife.34186 (PMC5973834; doi:10.7554/eLife.34186)
Supplement: Supplementary file 2. [file elife-34186-supp2.inp]

! Topology and parameters for fluorophores AlexaFluor555 and AlexaFluor647
! (compatible with CHARMM36)


! Topology for AlexaFluor555

!AlexaFluor555
RESI AF5       0.000 
GROUP
ATOM C1   CG2R67  0.001000 
ATOM C2   CG2R61  -0.006000 
ATOM C3   CG2R61  0.331000 
ATOM C4   CG2D1O  -0.292000 
ATOM C5   CG2DC2  0.172000 
ATOM C6   CG2DC1  -0.309000 
ATOM C7   CG2DC1  -0.257000 
ATOM N8   NG2D1  -0.433000 
ATOM O9   OG3R60  -0.443000 
ATOM C10   CG2R61  0.589000 
ATOM C11   CG2R61  0.000000 
ATOM C12   CG2R61  -0.108000 
ATOM C13   CG2R61  -0.115000 
ATOM C14   CG2R61  0.083000 
ATOM C15   CG2R61  -0.301000 
ATOM N16   NG2S3  -0.849000 
ATOM C17   CG2R67  0.005000 
ATOM C18   CG2R61  -0.066000 
ATOM C19   CG2R61  -0.076000 
ATOM C20   CG2R61  -0.066000 
ATOM C21   CG2R61  -0.105000 
ATOM C22   CG2R61  0.076000 
ATOM S23   SG3O2  0.989000 
ATOM O24   OG2P1  -0.336000 
ATOM O25   OG2P1  -0.336000 
ATOM O26   OG311  -0.417000 
ATOM S27   SG3O2  0.989000 
ATOM O28   OG2P1  -0.336000 
ATOM O29   OG2P1  -0.336000 
ATOM O30   OG311  -0.417000 
ATOM H31   HGP1  0.238000 
ATOM C32   CG2O2  0.456000 
ATOM O33   OG311  -0.513000 
ATOM O34   OG2D1  -0.437000 
ATOM C35   CG2O1  0.441000 
ATOM C36   CG2O1  0.559000 
ATOM N37   NG2S1  -0.467000 
ATOM O38   OG2D1  -0.511000 
ATOM C39   CG321  -0.052000 
ATOM N40   NG2R53  -0.392000 
ATOM C41   CG2R53  0.542000 
ATOM C42   CG3C52  -0.119000 
ATOM C43   CG3C52  -0.120000 
ATOM C44   CG2R53  0.467000 
ATOM O45   OG2D1  -0.481000 
ATOM O46   OG2D1  -0.481000 
ATOM C47   CG321  0.043000 
ATOM O55   OG2D1  -0.427000 
ATOM N56   NG2S1  -0.537000 
ATOM C57   CG321  -0.010000 
ATOM C58   CG321  -0.170000 
ATOM C59   CG321  -0.198000 
ATOM C60   CG321  -0.164000 
ATOM C61   CG321  -0.212000 
ATOM H62   HGA4  0.150000 
ATOM H63   HGA4  0.150000 
ATOM H64   HGR61  0.115000 
ATOM H65   HGR61  0.115000 
ATOM H66   HGP4  0.382000 
ATOM H67   HGP4  0.382000 
ATOM H68   HGR61  0.115000 
ATOM H69   HGR61  0.115000 
ATOM H70   HGR61  0.115000 
ATOM H71   HGP1  0.305000 
ATOM H72   HGP1  0.305000 
ATOM H73   HGP1  0.429000 
ATOM H74   HGP1  0.305000 
ATOM H75   HGA2  0.090000 
ATOM H76   HGA2  0.090000 
ATOM H77   HGA2  0.090000 
ATOM H78   HGA2  0.090000 
ATOM H79   HGA2  0.090000 
ATOM H80   HGA2  0.090000 
ATOM H81   HGA2  0.090000 
ATOM H82   HGA2  0.090000 
ATOM H88   HGP1  0.311000 
ATOM H89   HGA2  0.090000 
ATOM H90   HGA2  0.090000 
ATOM H91   HGA2  0.090000 
ATOM H92   HGA2  0.090000 
ATOM H93   HGA2  0.090000 
ATOM H94   HGA2  0.090000 
ATOM H95   HGA2  0.090000 
ATOM H96   HGA2  0.090000 
ATOM H97   HGA2  0.090000 
ATOM H98   HGA2  0.090000 

BOND C1   C2  
BOND C1   C11 
BOND C1   C17 
BOND C2   C3  
BOND C2   C7  
BOND C3   C4  
BOND C3   O9  
BOND C4   C5  
BOND C4   S23 
BOND C5   C6  
BOND C5   N8  
BOND C6   C7  
BOND C6   H62 
BOND C7   H63 
BOND N8   H31 
BOND O9   C10 
BOND C10  C11 
BOND C10  C15 
BOND C11  C12 
BOND C12  C13 
BOND C12  H64 
BOND C13  C14 
BOND C13  H65 
BOND C14  C15 
BOND C14  N16 
BOND C15  S27 
BOND N16  H66 
BOND N16  H67 
BOND C17  C18 
BOND C17  C22 
BOND C18  C19 
BOND C18  H68 
BOND C19  C20 
BOND C19  C35 
BOND C20  C21 
BOND C20  H69 
BOND C21  C22 
BOND C21  H70 
BOND C22  C32 
BOND S23  O24 
BOND S23  O25 
BOND S23  O26 
BOND O26  H71 
BOND S27  O28 
BOND S27  O29 
BOND S27  O30 
BOND O30  H72 
BOND C32  O33 
BOND C32  O34 
BOND O33  H73 
BOND C35  O55 
BOND C35  N56 
BOND C36  N37 
BOND C36  O38 
BOND C36  C61 
BOND N37  C39 
BOND N37  H74 
BOND C39  C47 
BOND C39  H75 
BOND C39  H76 
BOND N40  C44 
BOND N40  C41 
BOND N40  C47 
BOND C41  C42 
BOND C41  O46 
BOND C42  C43 
BOND C42  H77 
BOND C42  H82 
BOND C43  C44 
BOND C43  H78 
BOND C43  H79 
BOND C44  O45 
BOND C47  H80 
BOND C47  H81 
BOND N56  C57 
BOND N56  H88 
BOND C57  C58 
BOND C57  H89 
BOND C57  H90 
BOND C58  C59 
BOND C58  H91 
BOND C58  H92 
BOND C59  C60 
BOND C59  H93 
BOND C59  H94 
BOND C60  C61 
BOND C60  H95 
BOND C60  H96 
BOND C61  H97 
BOND C61  H98 

IMPR C5     C4     C6     N8    
IMPR N16    H67    H66    C14   
IMPR C32    C22    O34    O33   
IMPR C35    C19    N56    O55   
IMPR C36    C61    N37    O38   
IMPR C41    C42    N40    O46   
IMPR C44    C43    N40    O45   


! Topology for AlexaFluor647
RESI AF6      -3.000
GROUP
ATOM S1   SG3O1  1.348000 
ATOM S2   SG3O1  0.730000 
ATOM S3   SG3O1  1.348000 
ATOM S4   SG3O1  0.730000 
ATOM O5   OG2D1  -0.511000 
ATOM O6   OG2P1  -0.650000 
ATOM O7   OG2P1  -0.650000 
ATOM O8   OG2P1  -0.650000 
ATOM O9   OG2P1  -0.550000 
ATOM O10   OG2P1  -0.550000 
ATOM O11   OG2P1  -0.550000 
ATOM O12   OG2P1  -0.650000 
ATOM O13   OG2P1  -0.650000 
ATOM O14   OG2P1  -0.650000 
ATOM O15   OG2P1  -0.550000 
ATOM O16   OG2P1  -0.550000 
ATOM O17   OG2P1  -0.550000 
ATOM N18   NG2S1  -0.467000 
ATOM N19   NG3C51  -0.401000 
ATOM N20   NG2R52  -0.485000 
ATOM C21   CG2O1  0.559000 
ATOM C22   CG321  -0.212000 
ATOM C23   CG321  -0.17
ATOM C24   CG321  -0.182000 
ATOM C25   CG3C50  -0.018000 
ATOM C26   CG321  -0.181000 
ATOM C27   CG321  -0.097000 
ATOM C28   CG2RC0  0.085000 
ATOM C29   CG251O  0.358000 
ATOM C30   CG2RC0  0.562000 
ATOM C31   CG331  -0.366000 
ATOM C32   CG321  -0.101000 
ATOM C33   CG2R61  -0.112000 
ATOM C34   CG2DC1  -0.124000 
ATOM C35   CG2R61  -0.285000 
ATOM C36   CG2R61  -0.424000 
ATOM C37   CG321  -0.185000 
ATOM C38   CG2R61  -0.294000 
ATOM C39   CG321  -0.260000 
ATOM C40   CG3C50  -0.259000 
ATOM C41   CG2DC2  -0.152000 
ATOM C42   CG2R52  0.358000 
ATOM C43   CG2RC0  0.236000 
ATOM C44   CG2RC0  0.589000 
ATOM C45   CG331  -0.366000 
ATOM C46   CG331  -0.366000 
ATOM C47   CG2DC2  -0.150000 
ATOM C48   CG324  -0.101000 
ATOM C49   CG2DC1  -0.246000 
ATOM C50   CG2R61  -0.143000 
ATOM C51   CG2DC1  -0.148000 
ATOM C52   CG2R61  -0.316000 
ATOM C53   CG321  -0.170000 
ATOM C54   CG2R61  -0.424000 
ATOM C55   CG2R61  -0.325000 
ATOM C56   CG321  -0.266000 
ATOM C57   CG321  -0.052000 
ATOM N58   NG2R53  -0.392000 
ATOM C59   CG2R53  0.542000 
ATOM C60   CG3C52  -0.119000 
ATOM C61   CG3C52  -0.120000 
ATOM C62   CG2R53  0.467000 
ATOM O63   OG2D1  -0.481000 
ATOM O64   OG2D1  -0.481000 
ATOM C65   CG321  0.043000 
ATOM H73   HGP1  0.305000 
ATOM H74   HGA2  0.090000 
ATOM H75   HGA2  0.090000 
ATOM H76   HGA2  0.090000 
ATOM H77   HGA2  0.090000 
ATOM H78   HGA2  0.090000 
ATOM H79   HGA2  0.090000 
ATOM H80   HGA2  0.090000 
ATOM H81   HGA2  0.090000 
ATOM H82   HGA2  0.090000 
ATOM H83   HGA2  0.090000 
ATOM H84   HGA3  0.090000 
ATOM H85   HGA3  0.090000 
ATOM H86   HGA3  0.090000 
ATOM H87   HGA2  0.090000 
ATOM H88   HGA2  0.090000 
ATOM H89   HGR61  0.297000 
ATOM H90   HGA4  0.150000 
ATOM H91   HGR61  0.208000 
ATOM H92   HGA2  0.090000 
ATOM H93   HGA2  0.090000 
ATOM H94   HGR61  0.291000 
ATOM H95   HGA2  0.090000 
ATOM H96   HGA2  0.090000 
ATOM H97   HGA4  0.150000 
ATOM H98   HGA3  0.090000 
ATOM H99   HGA3  0.090000 
ATOM H100   HGA3  0.090000 
ATOM H101   HGA3  0.090000 
ATOM H102   HGA3  0.090000 
ATOM H103   HGA3  0.090000 
ATOM H104   HGA4  0.150000 
ATOM H105   HGA2  0.090000 
ATOM H106   HGA2  0.090000 
ATOM H107   HGA4  0.150000 
ATOM H108   HGR61  0.297000 
ATOM H109   HGA4  0.150000 
ATOM H110   HGR61  0.248000 
ATOM H111   HGA2  0.090000 
ATOM H112   HGA2  0.090000 
ATOM H113   HGR61  0.291000 
ATOM H114   HGA2  0.090000 
ATOM H115   HGA2  0.090000 
ATOM H116   HGA2  0.090000 
ATOM H117   HGA2  0.090000 
ATOM H118   HGA2  0.090000 
ATOM H119   HGA2  0.090000 
ATOM H120   HGA2  0.090000 
ATOM H121   HGA2  0.090000 
ATOM H122   HGA2  0.090000 
ATOM H123   HGA2  0.090000 

BOND S1   O6  
BOND S1   O7  
BOND S1   O8  
BOND S1   C36 
BOND S2   O9  
BOND S2   O10 
BOND S2   O11 
BOND S2   C39 
BOND S3   O12 
BOND S3   O13 
BOND S3   O14 
BOND S3   C54 
BOND S4   O15 
BOND S4   O16 
BOND S4   O17 
BOND S4   C56 
BOND O5   C21 
BOND N18  C21 
BOND N18  C57 
BOND N18  H73 
BOND N19  C29 
BOND N19  C30 
BOND N19  C32 
BOND N20  C42 
BOND N20  C44 
BOND N20  C48 
BOND C21  C22 
BOND C22  C23 
BOND C22  H74 
BOND C22  H75 
BOND C23  C24 
BOND C23  H76 
BOND C23  H77 
BOND C24  C26 
BOND C24  H78 
BOND C24  H79 
BOND C25  C27 
BOND C25  C28 
BOND C25  C29 
BOND C25  C31 
BOND C26  C27 
BOND C26  H80 
BOND C26  H81 
BOND C27  H82 
BOND C27  H83 
BOND C28  C30 
BOND C28  C33 
BOND C29  C34 
BOND C30  C35 
BOND C31  H84 
BOND C31  H85 
BOND C31  H86 
BOND C32  C37 
BOND C32  H87 
BOND C32  H88 
BOND C33  C36 
BOND C33  H89 
BOND C34  C41 
BOND C34  H90 
BOND C35  C38 
BOND C35  H91 
BOND C36  C38 
BOND C37  C39 
BOND C37  H92 
BOND C37  H93 
BOND C38  H94 
BOND C39  H95 
BOND C39  H96 
BOND C40  C42 
BOND C40  C43 
BOND C40  C45 
BOND C40  C46 
BOND C41  C47 
BOND C41  H97 
BOND C42  C49 
BOND C43  C44 
BOND C43  C50 
BOND C44  C52 
BOND C45  H98 
BOND C45  H99 
BOND C45  H100
BOND C46  H101
BOND C46  H102
BOND C46  H103
BOND C47  C51 
BOND C47  H104
BOND C48  C53 
BOND C48  H105
BOND C48  H106
BOND C49  C51 
BOND C49  H107
BOND C50  C54 
BOND C50  H108
BOND C51  H109
BOND C52  C55 
BOND C52  H110
BOND C53  C56 
BOND C53  H111
BOND C53  H112
BOND C54  C55 
BOND C55  H113
BOND C56  H114
BOND C56  H115
BOND C57  C65 
BOND C57  H116
BOND C57  H117
BOND N58  C62 
BOND N58  C59 
BOND N58  C65 
BOND C59  C60 
BOND C59  O64 
BOND C60  C61 
BOND C60  H118
BOND C60  H123
BOND C61  C62 
BOND C61  H119
BOND C61  H120
BOND C62  O63 
BOND C65  H121
BOND C65  H122

IMPR C21    C22    N18    O5    
IMPR C59    C60    N58    O64   
IMPR C62    C61    N58    O63   

END


! Parameters for AlexaFluor555

BONDS

CG2D1O CG2DC2  300.00     1.4500 
CG2D1O CG2R61  365.00     1.4500 
CG2D1O SG3O2   209.245    1.777 
CG311  NG321   263.00     1.4740 
CG321  NG2R53  320.00     1.4300 
OG311  SG3O2   240.343    1.586 


ANGLES

CG2DC2 CG2D1O CG2R61   40.00    117.20 
CG2DC2 CG2D1O SG3O2    44.986   113.174 
CG2R61 CG2D1O SG3O2    46.715   117.248 
CG2DC1 CG2DC1 CG2R61   29.00    122.00 
CG2D1O CG2DC2 CG2DC1   48.00    113.00 
CG2D1O CG2DC2 NG2D1    56.00    117.00 
CG2DC1 CG2DC2 NG2D1    56.00    117.00 
CG2D1O CG2R61 CG2R61   36.00    120.00 
CG2D1O CG2R61 OG3R60   20.00    113.90 
CG2DC1 CG2R61 CG2R67   36.00    120.00 
CG2O2  CG2R61 CG2R67   45.00    120.00 
CG2O2  CG311  NG321    43.70    110.00 
CG321  CG311  NG321    43.70    112.20 
NG321  CG311  HGA1     32.40    109.50   50.00   2.14000 
CG321  CG321  NG2R53   70.00    113.50 
NG2R53 CG321  HGA2     51.50    109.50 
CG2DC2 NG2D1  HGP1     67.00    111.00 
CG2R53 NG2R53 CG321    50.00    120.00 
CG311  NG321  HGPAM2   41.00    112.10 
SG3O2  OG311  HGP1     30.00    115.00   40.00   2.35000 
CG2D1O SG3O2  OG2P1    60.00    101.00 
CG2D1O SG3O2  OG311    114.044  98.331 
CG2R61 SG3O2  OG311    70.00     97.00 
OG2P1  SG3O2  OG311    90.00    109.00 


DIHEDRALS

CG2R61 CG2D1O CG2DC2 CG2DC1     0.5000  1   180.00 
CG2R61 CG2D1O CG2DC2 CG2DC1     2.0000  2     0.00 
CG2R61 CG2D1O CG2DC2 CG2DC1     1.0000  3     0.00 
CG2R61 CG2D1O CG2DC2 NG2D1      0.5000  1     0.00 
CG2R61 CG2D1O CG2DC2 NG2D1      2.2000  2   180.00 
CG2R61 CG2D1O CG2DC2 NG2D1      1.1000  3     0.00 
CG2R61 CG2D1O CG2DC2 NG2D1      0.6000  4     0.00 
SG3O2  CG2D1O CG2DC2 CG2DC1     1.1000  1   180.00 
SG3O2  CG2D1O CG2DC2 CG2DC1     0.7000  2   180.00 
SG3O2  CG2D1O CG2DC2 NG2D1      1.1000  1   180.00 
SG3O2  CG2D1O CG2DC2 NG2D1      0.7000  2   180.00 
CG2DC2 CG2D1O CG2R61 CG2R61     0.7500  2   180.00 
CG2DC2 CG2D1O CG2R61 CG2R61     0.1900  4     0.00 
CG2DC2 CG2D1O CG2R61 OG3R60     0.7500  2   180.00 
CG2DC2 CG2D1O CG2R61 OG3R60     0.1900  4     0.00 
SG3O2  CG2D1O CG2R61 CG2R61     0.2700  2   180.00 
SG3O2  CG2D1O CG2R61 OG3R60     0.2700  2   180.00 
CG2DC2 CG2D1O SG3O2  OG2P1      0.0000  6     0.00 
CG2DC2 CG2D1O SG3O2  OG311      0.2200  2     0.00 
CG2R61 CG2D1O SG3O2  OG2P1      0.0000  6     0.00 
CG2R61 CG2D1O SG3O2  OG311      0.2200  2     0.00 
CG2DC2 CG2DC1 CG2DC1 CG2R61     0.5600  1   180.00 
CG2DC2 CG2DC1 CG2DC1 CG2R61     7.0000  2   180.00 
CG2R61 CG2DC1 CG2DC1 HGA4       5.2000  2   180.00 
CG2DC1 CG2DC1 CG2DC2 CG2D1O     1.5000  1   180.00 
CG2DC1 CG2DC1 CG2DC2 CG2D1O     1.0000  2   180.00 
CG2DC1 CG2DC1 CG2DC2 CG2D1O     1.5000  3     0.00 
CG2DC1 CG2DC1 CG2DC2 NG2D1      0.5000  1     0.00 
CG2DC1 CG2DC1 CG2DC2 NG2D1      2.2000  2   180.00 
CG2DC1 CG2DC1 CG2DC2 NG2D1      1.1000  3     0.00 
CG2DC1 CG2DC1 CG2DC2 NG2D1      0.6000  4     0.00 
HGA4   CG2DC1 CG2DC2 CG2D1O     1.0000  2   180.00 
HGA4   CG2DC1 CG2DC2 NG2D1      1.0000  2   180.00 
CG2DC1 CG2DC1 CG2R61 CG2R61     0.7500  2   180.00 
CG2DC1 CG2DC1 CG2R61 CG2R61     0.1900  4     0.00 
CG2DC1 CG2DC1 CG2R61 CG2R67     0.7500  2   180.00 
CG2DC1 CG2DC1 CG2R61 CG2R67     0.1900  4     0.00 
HGA4   CG2DC1 CG2R61 CG2R67     0.6000  2   180.00 
CG2D1O CG2DC2 NG2D1  HGP1      12.0000  2   180.00 
CG2DC1 CG2DC2 NG2D1  HGP1      12.0000  2   180.00 
OG2D1  CG2O2  CG2R61 CG2R67     1.0250  2   180.00 
OG311  CG2O2  CG2R61 CG2R67     1.0250  2   180.00 
OG2D1  CG2O2  CG311  NG321      0.0000  6   180.00 
OG311  CG2O2  CG311  NG321      0.0000  6   180.00 
CG3C52 CG2R53 NG2R53 CG2R53     0.5000  2   180.00 
CG3C52 CG2R53 NG2R53 CG321      0.4000  2   180.00 
CG2R53 CG3C52 CG3C52 CG2R53     0.0000  3     0.00
OG2D1  CG2R53 NG2R53 CG321      2.5000  2   180.00 
CG2D1O CG2R61 CG2R61 CG2DC1     3.1000  2   180.00 
CG2D1O CG2R61 CG2R61 CG2R67     3.1000  2   180.00 
CG2DC1 CG2R61 CG2R61 OG3R60     3.1000  2   180.00 
CG2O1  CG2R61 CG2R61 CG2R67     3.1000  2   180.00 
CG2R67 CG2R61 CG2R61 OG3R60     3.1000  2   180.00 
NG2S3  CG2R61 CG2R61 SG3O2      2.4000  2   180.00 
OG3R60 CG2R61 CG2R61 SG3O2      2.4000  2   180.00 
CG2DC1 CG2R61 CG2R67 CG2R61     3.1000  2   180.00 
CG2DC1 CG2R61 CG2R67 CG2R67     3.1000  2   180.00 
CG2O2  CG2R61 CG2R67 CG2R61     3.1000  2   180.00 
CG2O2  CG2R61 CG2R67 CG2R67     3.1000  2   180.00 
CG2D1O CG2R61 OG3R60 CG2R61     0.7600  2     0.00 
CG2R61 CG2R61 SG3O2  OG311      0.2200  2     0.00 
CG2O2  CG311  CG321  SG311      0.2000  3     0.00 
NG321  CG311  CG321  SG311      0.2000  3     0.00 
NG321  CG311  CG321  HGA2       0.1600  3     0.00 
CG2O2  CG311  NG321  HGPAM2     0.1600  3     0.00 
CG321  CG311  NG321  HGPAM2     0.1000  3     0.00 
HGA1   CG311  NG321  HGPAM2     0.0100  3     0.00 
CG2O1  CG321  CG321  CG321      0.1950  3     0.00 
NG2R53 CG321  CG321  NG2S1      0.1900  3     0.00 
NG2R53 CG321  CG321  HGA2       0.1950  3     0.00 
CG321  CG321  NG2R53 CG2R53     0.0000  1     0.00 
HGA2   CG321  NG2R53 CG2R53     0.0000  1     0.00 
HGP1   OG311  SG3O2  CG2D1O     0.3000  3     0.00 
HGP1   OG311  SG3O2  CG2R61     0.3000  3     0.00 
HGP1   OG311  SG3O2  OG2P1      0.3000  3     0.00 


IMPROPERS

CG2DC2 CG2D1O CG2DC1 NG2D1    120.0000  0     0.00 


! Parameters for AlexaFluor647

BONDS

CG251O CG2DC1  570.00     1.3400 
CG251O CG3C50  300.00     1.5300 
CG251O NG3C51  380.00     1.4000 
CG2DC1 CG2R52  365.00     1.4500 
CG2R52 CG3C50  350.00     1.5050 
CG2RC0 CG3C50  305.00     1.5200 
CG2RC0 NG2R52  380.00     1.3700 
CG311  NG321   263.00     1.4740 
CG321  CG3C50  222.50     1.5280 
CG321  NG2R53  320.00     1.4300 
CG321  NG3C51  263.00     1.4740 
CG324  NG2R52  300.00     1.4530 
CG331  CG3C50  222.50     1.5280 


ANGLES

CG2DC1 CG251O CG3C50   40.00    130.00 
CG2DC1 CG251O NG3C51   40.00    130.00 
CG3C50 CG251O NG3C51   90.00    105.80 
CG251O CG2DC1 CG2DC2   48.00    123.00 
CG251O CG2DC1 HGA4     42.00    119.00 
CG2DC1 CG2DC1 CG2R52   29.00    122.00 
CG2R52 CG2DC1 HGA4     32.00    120.00 
CG2DC1 CG2R52 CG3C50   65.00    126.70 
CG2DC1 CG2R52 NG2R52   45.80    122.00 
CG3C50 CG2R52 NG2R52  170.00    112.00 
CG2R61 CG2RC0 CG3C50   60.00    130.00 
CG2R61 CG2RC0 NG2R52  130.00    130.00 
CG2RC0 CG2RC0 CG3C50  110.00    110.00 
CG2RC0 CG2RC0 NG2R52  100.00    110.00 
CG2O2  CG311  NG321    43.70    110.00 
CG321  CG311  NG321    43.70    112.20 
NG321  CG311  HGA1     32.40    109.50   50.00   2.14000 
CG321  CG321  CG3C50   53.35    111.00    8.00   2.56100 
CG321  CG321  NG2R53   70.00    113.50 
CG321  CG321  NG3C51   43.70    112.20 
CG3C50 CG321  HGA2     34.60    110.10   22.53   2.17900 
NG2R53 CG321  HGA2     51.50    109.50 
NG3C51 CG321  HGA2     32.40    109.50   50.00   2.13000 
CG321  CG324  NG2R52   67.70    110.00 
NG2R52 CG324  HGA2     42.00    110.10 
CG3C50 CG331  HGA3     34.60    110.10   22.53   2.17900 
CG251O CG3C50 CG2RC0   40.00    107.30 
CG251O CG3C50 CG321    62.00    103.00 
CG251O CG3C50 CG331    62.00    103.00 
CG2R52 CG3C50 CG2RC0   70.00    105.00 
CG2R52 CG3C50 CG331    62.00    103.00 
CG2RC0 CG3C50 CG321    62.00    103.00 
CG2RC0 CG3C50 CG331    62.00    103.00 
CG321  CG3C50 CG331    58.35    113.50   11.16   2.56100 
CG331  CG3C50 CG331    58.35    113.50   11.16   2.56100 
CG2R52 NG2R52 CG2RC0  145.00    108.00 
CG2R52 NG2R52 CG324    29.00    123.20 
CG2RC0 NG2R52 CG324    25.00    124.90   15.00   2.13000 
CG2R53 NG2R53 CG321    50.00    120.00 
CG311  NG321  HGPAM2   41.00    112.10 
CG251O NG3C51 CG2RC0   60.00    106.90 
CG251O NG3C51 CG321    47.00    103.90 
CG2RC0 NG3C51 CG321    47.00    103.90 


DIHEDRALS

CG3C50 CG251O CG2DC1 CG2DC2     0.5600  1   180.00 
CG3C50 CG251O CG2DC1 CG2DC2     7.0000  2   180.00 
CG3C50 CG251O CG2DC1 HGA4       4.6000  2   180.00 
NG3C51 CG251O CG2DC1 CG2DC2     4.6000  2   180.00 
NG3C51 CG251O CG2DC1 HGA4       4.6000  2   180.00 
CG2DC1 CG251O CG3C50 CG2RC0     1.5000  3   180.00 
CG2DC1 CG251O CG3C50 CG321      1.7670   3  180.00 
CG2DC1 CG251O CG3C50 CG331      0.0500  3   180.00 
NG3C51 CG251O CG3C50 CG2RC0     0.2190  3     0.00 
NG3C51 CG251O CG3C50 CG2RC0     0.2890  4     0.00 
NG3C51 CG251O CG3C50 CG321      1.0950   2  0.00 
NG3C51 CG251O CG3C50 CG331      2.3700  2     0.00 
CG2DC1 CG251O NG3C51 CG2RC0     8.0000  2   180.00 
CG2DC1 CG251O NG3C51 CG321      8.0000  2   180.00 
CG3C50 CG251O NG3C51 CG2RC0     4.0000  2   180.00 
CG3C50 CG251O NG3C51 CG321      4.0000  2   180.00 
CG2DC2 CG2DC1 CG2DC1 CG2R52     0.5600  1   180.00 
CG2DC2 CG2DC1 CG2DC1 CG2R52     7.0000  2   180.00 
CG2R52 CG2DC1 CG2DC1 HGA4       5.2000  2   180.00 
CG251O CG2DC1 CG2DC2 CG2DC2     0.5000  1   180.00 
CG251O CG2DC1 CG2DC2 CG2DC2     2.0000  2     0.00 
CG251O CG2DC1 CG2DC2 CG2DC2     1.0000  3     0.00 
CG251O CG2DC1 CG2DC2 HGA4       1.0000  2   180.00 
CG2DC1 CG2DC1 CG2R52 CG3C50     0.7500  2   180.00 
CG2DC1 CG2DC1 CG2R52 CG3C50     0.1900  4     0.00 
CG2DC1 CG2DC1 CG2R52 NG2R52     0.7500  2   180.00 
CG2DC1 CG2DC1 CG2R52 NG2R52     0.1900  4     0.00 
HGA4   CG2DC1 CG2R52 CG3C50     0.6000  2   180.00 
HGA4   CG2DC1 CG2R52 NG2R52     0.6000  2   180.00 
OG2D1  CG2O2  CG311  NG321      0.0000  6   180.00 
OG311  CG2O2  CG311  NG321      0.0000  6   180.00 
CG2DC1 CG2R52 CG3C50 CG2RC0     1.5000  3   180.00 
CG2DC1 CG2R52 CG3C50 CG331      0.0500  3   180.00 
NG2R52 CG2R52 CG3C50 CG2RC0     3.5000  3   180.00 
NG2R52 CG2R52 CG3C50 CG331      2.8000  3   180.00 
CG2DC1 CG2R52 NG2R52 CG2RC0    12.0000  2   180.00 
CG2DC1 CG2R52 NG2R52 CG324      6.0000  2   180.00 
CG3C50 CG2R52 NG2R52 CG2RC0     2.5000  2   180.00 
CG3C50 CG2R52 NG2R52 CG324      6.0000  2   180.00 
CG3C52 CG2R53 NG2R53 CG2R53     0.5000  2   180.00 
CG3C52 CG2R53 NG2R53 CG321      0.4000  2   180.00 
CG2R53 CG3C52 CG3C52 CG2R53     0.0000  3     0.00
OG2D1  CG2R53 NG2R53 CG321      2.5000  2   180.00 
CG2RC0 CG2R61 CG2R61 SG3O1      3.1000  2   180.00 
CG2R61 CG2R61 CG2RC0 CG3C50     0.0000  2   180.00 
CG2R61 CG2R61 CG2RC0 NG2R52     1.5000  2   180.00 
HGR61  CG2R61 CG2RC0 CG3C50     0.0000  2   180.00 
HGR61  CG2R61 CG2RC0 NG2R52     0.8000  2   180.00 
CG2R61 CG2RC0 CG2RC0 CG3C50     6.5000  2   180.00 
CG2R61 CG2RC0 CG2RC0 NG2R52     1.5000  2   180.00 
CG3C50 CG2RC0 CG2RC0 NG2R52     6.5000  2   180.00 
CG3C50 CG2RC0 CG2RC0 NG3C51     6.0000  2   180.00 
CG2R61 CG2RC0 CG3C50 CG251O     0.9000  3     0.00 
CG2R61 CG2RC0 CG3C50 CG2R52     3.5000  3     0.00 
CG2R61 CG2RC0 CG3C50 CG321      2.0060   2  180.00 
CG2R61 CG2RC0 CG3C50 CG331      3.0000  2   180.00 
CG2RC0 CG2RC0 CG3C50 CG251O     1.0000  3   180.00 
CG2RC0 CG2RC0 CG3C50 CG2R52     2.0000  3   180.00 
CG2RC0 CG2RC0 CG3C50 CG321      0.9640   3  180.00 
CG2RC0 CG2RC0 CG3C50 CG331      1.0300  3   180.00 
CG2R61 CG2RC0 NG2R52 CG2R52    12.0000  2   180.00 
CG2R61 CG2RC0 NG2R52 CG324      6.0000  2   180.00 
CG2RC0 CG2RC0 NG2R52 CG2R52    12.0000  2   180.00 
CG2RC0 CG2RC0 NG2R52 CG324      6.0000  2   180.00 
CG2R61 CG2RC0 NG3C51 CG251O     4.0000  2   180.00 
CG2R61 CG2RC0 NG3C51 CG321      4.0000  2   180.00 
CG2RC0 CG2RC0 NG3C51 CG251O     1.9600  3     0.00 
CG2RC0 CG2RC0 NG3C51 CG321      1.9600  3     0.00 
CG2O2  CG311  CG321  SG311      0.2000  3     0.00 
NG321  CG311  CG321  SG311      0.2000  3     0.00 
NG321  CG311  CG321  HGA2       0.1600  3     0.00 
CG2O2  CG311  NG321  HGPAM2     0.1600  3     0.00 
CG321  CG311  NG321  HGPAM2     0.1000  3     0.00 
HGA1   CG311  NG321  HGPAM2     0.0100  3     0.00 
CG2O1  CG321  CG321  CG321      0.1950  3     0.00 
CG321  CG321  CG321  CG3C50     0.1500  3     0.00 
CG321  CG321  CG321  NG3C51     0.1600  1   180.00 
CG321  CG321  CG321  NG3C51     0.3900  2     0.00 
CG321  CG321  CG321  SG3O1      0.9400  1   180.00 
CG321  CG321  CG321  SG3O1      0.3800  2     0.00 
CG321  CG321  CG321  SG3O1      0.1100  3     0.00 
CG324  CG321  CG321  SG3O1      0.9400  1   180.00 
CG324  CG321  CG321  SG3O1      0.3800  2     0.00 
CG324  CG321  CG321  SG3O1      0.1100  3     0.00 
CG3C50 CG321  CG321  HGA2       0.1950  3     0.00 
NG2R53 CG321  CG321  NG2S1      0.1900  3     0.00 
NG2R53 CG321  CG321  HGA2       0.1950  3     0.00 
NG3C51 CG321  CG321  HGA2       0.1600  3     0.00 
CG321  CG321  CG324  NG2R52     0.1950  3     0.00 
HGA2   CG321  CG324  NG2R52     0.1950  3     0.00 
CG321  CG321  CG3C50 CG251O     2.1390   4  180.00 
CG321  CG321  CG3C50 CG2RC0     1.1300   4  180.00 
CG321  CG321  CG3C50 CG331      0.2000  3     0.00 
HGA2   CG321  CG3C50 CG251O     0.1600  3     0.00 
HGA2   CG321  CG3C50 CG2RC0     0.1600  3     0.00 
HGA2   CG321  CG3C50 CG331      0.1900  3     0.00 
CG321  CG321  NG2R53 CG2R53     0.0000  1     0.00 
HGA2   CG321  NG2R53 CG2R53     0.0000  1     0.00 
CG321  CG321  NG3C51 CG251O     0.5740   1  180.00 
CG321  CG321  NG3C51 CG251O     0.0020   2  0.00  
CG321  CG321  NG3C51 CG251O     0.0210   3  0.00  
CG321  CG321  NG3C51 CG2RC0     2.6910   1  180.00 
CG321  CG321  NG3C51 CG2RC0     0.0000   2  0.00  
CG321  CG321  NG3C51 CG2RC0     0.8690   3  0.00  
HGA2   CG321  NG3C51 CG251O     0.0000  3   180.00 
HGA2   CG321  NG3C51 CG2RC0     0.0000  3   180.00 
CG321  CG324  NG2R52 CG2R52     0.1000   6  180.00 
CG321  CG324  NG2R52 CG2RC0     0.0040   6  180.00 
HGA2   CG324  NG2R52 CG2R52     0.1500  3   180.00 
HGA2   CG324  NG2R52 CG2RC0     0.1500  3   180.00 
HGA3   CG331  CG3C50 CG251O     0.1600  3     0.00 
HGA3   CG331  CG3C50 CG2R52     0.1600  3     0.00 
HGA3   CG331  CG3C50 CG2RC0     0.1600  3     0.00 
HGA3   CG331  CG3C50 CG321      0.1600  3     0.00 
HGA3   CG331  CG3C50 CG331      0.1600  3     0.00 


END
